# Supplementary material for: Genetic diversity in fishes is influenced by habitat type and life‐history variation
Source: Ecol Evol. 2018 Nov 11;8(23):12022–31. doi: 10.1002/ece3.4661 (PMC6303716; doi:10.1002/ece3.4661)
Supplement: Supplementary file 1 [file ECE3-8-12022-s001.xlsm]

## Sheet: Appendix_A
G_sIUCN	reference.x	class	order	family	genus	species	year	hetM	hetSD	allelesM	allelesM_rounded	allelesSD	numIndv	numLoci	status	assessed	Habitat	Max_Fec	Mid_Fec	MatAge_Min	MatAge_Mid	OverfishingStatus1	overfished_NEED.TO.CHECK	habitat	mean_fam_het	AAFemaleMat_days	AAMaleMat_days	AAAdultWeight_g	AAMaxLongevity	AASource	AAOrigin	AASampleSize	AADataQuality	References	simulated_nAlleles	study_ref_no
Salvelinus_malma	236	OSTEICHTHYES	SALMONIFORMES	SALMONIDAE	Salvelinus	malma	1996	0.55	0.41	5	5	0.41	7	NA		NE	freshwater	1888	977	4	4		not in database	mix	0.5784	NA	NA	NA	NA	NA	NA	NA	NA	NA	9	373
Onychostoma_alticorpus	1002	OSTEICHTHYES	CYPRINIFORMES	CYPRINIDAE	Onychostoma	alticorpus	2008	0.09	0.12	8.89	9	2.57	9	20	EN	1996		NA	NA	NA	NA		not in database	freshwater	0.599165	NA	NA	NA	NA	NA	NA	NA	NA	NA	34	284
Epinephelus_quinquefasciatus	4456	OSTEICHTHYES	PERCIFORMES	SERRANIDAE	Epinephelus	quinquefasciatus	2013	0.63	0.3	4.32	4	1.6	10	25	DD	2011		NA	NA	NA	NA		not in database	marine	0.666154	NA	NA	NA	NA	NA	NA	NA	NA	NA	5	127
Salvelinus_namaycush	4129	OSTEICHTHYES	SALMONIFORMES	SALMONIDAE	Salvelinus	namaycush	2009	0.7	0.17	5.25	5	2.38	10	12		NE		17000	8500	5	NA		not in database	freshwater	0.5784	4927	4745	17985	50	454	wild	medium	acceptable	2454	7	374
Coregonus_clupeaformis	4123	OSTEICHTHYES	SALMONIFORMES	SALMONIDAE	Coregonus	clupeaformis	2004	0.65	0.15	5.35	5	1.45	10	31				NA	NA	NA	NA		not in database	mix	0.5784	NA	NA	10450	50		unknown	medium	acceptable	454524	7	76
Haplochromis_laparogramma	5379	OSTEICHTHYES	CICHLIFORMES	CICHLIDAE	Haplochromis	laparogramma	1999	0.64	0.16	8.83	9	4.67	10	6	LC	2010		NA	NA	NA	NA		not in database	freshwater	0.6965	NA	NA	NA	NA	NA	NA	NA	NA	NA	26	160
Aphia_minuta	4209	OSTEICHTHYES	GOBIIFORMES	GOBIIDAE	Aphia	minuta	2013	0.57	0.25	10.07	10	6.25	10	15				2648	NA	0.4	NA		not in database	marine	0.520324	NA	NA	NA	NA	NA	NA	NA	NA	NA	42	23
Hypoplectrus_indigo	3908	OSTEICHTHYES	PERCIFORMES	SERRANIDAE	Hypoplectrus	indigo	2007	0.72	0.22	7.7	8	2.87	12	10	LC	2012		NA	NA	NA	NA		not in database	marine	0.766667	NA	NA	NA	NA	NA	NA	NA	NA	NA	16	186
Etheostoma_variatum	4776	OSTEICHTHYES	PERCIFORMES	PERCIDAE	Etheostoma	variatum	2008	0.69	0.27	7.93	8	3.81	12	15	LC	2012		1000	NA	NA	NA		not in database	freshwater	0.64254	NA	NA	NA	4	454	wild	medium	acceptable	454	17	137
Hypoplectrus_guttavarius	3907	OSTEICHTHYES	PERCIFORMES	SERRANIDAE	Hypoplectrus	guttavarius	2007	0.81	0.13	8.6	9	3.92	12	10	LC	2012		NA	NA	NA	NA		not in database	marine	0.766667	NA	NA	NA	NA	NA	NA	NA	NA	NA	19	185
Hypoplectrus_unicolor	3909	OSTEICHTHYES	PERCIFORMES	SERRANIDAE	Hypoplectrus	unicolor	2007	0.83	0.13	9.3	9	4.22	12	10	LC	2012		NA	NA	NA	NA		not in database	marine	0.766667	NA	NA	NA	NA	NA	NA	NA	NA	NA	22	189
Hypoplectrus_aberrans	3905	OSTEICHTHYES	PERCIFORMES	SERRANIDAE	Hypoplectrus	aberrans	2007	0.83	0.14	9.6	10	4.22	12	10	LC	2012		NA	NA	NA	NA		not in database	marine	0.766667	NA	NA	NA	NA	NA	NA	NA	NA	NA	27	183
Hypoplectrus_chlorurus	3906	OSTEICHTHYES	PERCIFORMES	SERRANIDAE	Hypoplectrus	chlorurus	2007	0.82	0.17	10.2	10	4.42	12	10	LC	2012		NA	NA	NA	NA		not in database	marine	0.766667	NA	NA	NA	NA	NA	NA	NA	NA	NA	30	184
Catostomus_ardens	849	OSTEICHTHYES	CYPRINIFORMES	CATOSTOMIDAE	Catostomus	ardens	2007	0.75	0.14	12.83	13	3.35	12	30	LC	2011		NA	NA	NA	NA		not in database	freshwater	0.654	NA	NA	NA	NA	NA	NA	NA	NA	NA	79	52
Leuciscus_waleckii	943	OSTEICHTHYES	CYPRINIFORMES	CYPRINIDAE	Leuciscus	waleckii	2013	0.76	0.17	13.38	13	9.06	13	21				NA	NA	2	NA		not in database	freshwater	0.599165	NA	NA	NA	NA	NA	NA	NA	NA	NA	59	215
Alburnus_chalcoides	1828	OSTEICHTHYES	CYPRINIFORMES	CYPRINIDAE	Alburnus	chalcoides	2013	0.42	0.17	2.25	2	0.44	15	20	LC	2008		NA	NA	2	NA		not in database	freshwater	0.599165	NA	NA	NA	NA	NA	NA	NA	NA	NA	2	13
Hucho_perryi	2021	OSTEICHTHYES	SALMONIFORMES	SALMONIDAE	Hucho	perryi	2005	0.3	0.22	2.43	2	0.79	15	7	CR	2006		NA	NA	10	NA		not in database	mix	0.5784	NA	NA	NA	NA	NA	NA	NA	NA	NA	2	178
Pseudorasbora_pumila	2565	OSTEICHTHYES	CYPRINIFORMES	CYPRINIDAE	Pseudorasbora	pumila	2004	0.13	0.06	2.8	3	1.3	15	5		NE		NA	NA	NA	NA		not in database	freshwater	0.599165	NA	NA	NA	NA	NA	NA	NA	NA	NA	3	350
Luciobarbus_capito	1827	OSTEICHTHYES	CYPRINIFORMES	CYPRINIDAE	Luciobarbus	capito	2012	0.49	0.25	3.45	3	1.64	15	20	VU	2008		125000	NA	3	NA		not in database	freshwater	0.599165	NA	NA	NA	NA	NA	NA	NA	NA	NA	3	221
Notropis_mekistocholas	782	OSTEICHTHYES	CYPRINIFORMES	CYPRINIDAE	Notropis	mekistocholas	2003	0.54	0.2	5.5	6	2.59	15	10	EN	2013		NA	NA	NA	NA		not in database	freshwater	0.599165	NA	NA	NA	NA	NA	NA	NA	NA	NA	8	274
Etheostoma_osburni	4777	OSTEICHTHYES	PERCIFORMES	PERCIDAE	Etheostoma	osburni	2008	0.65	0.2	5.54	6	2.47	15	13	NT	2011		NA	NA	NA	NA		not in database	freshwater	0.64254	NA	NA	NA	NA	NA	NA	NA	NA	NA	8	134
Spirinchus_thaleichthys	2230	OSTEICHTHYES	OSMERIFORMES	OSMERIDAE	Spirinchus	thaleichthys	2010	0.69	0.16	9.88	10	3.2	15	17	LC	2013		24000	NA	2	NA		not in database	mix	0.602	NA	NA	NA	3	454	wild	medium	acceptable	454	22	420
Trachurus_murphyi	835	OSTEICHTHYES	PERCIFORMES	CARANGIDAE	Trachurus	murphyi	2010	0.67	0.19	10	10	6.22	15	7	DD	2010		NA	37141	NA	NA		FALSE	marine	0.675	NA	NA	NA	16	454	wild	medium	acceptable	454	22	455
Ophiodon_elongatus	5929	OSTEICHTHYES	SCORPAENIFORMES	HEXAGRAMMIDAE	Ophiodon	elongatus	2004	0.87	0.03	12.6	13	4.16	15	5		NE	marine	500000	275000	2	3		not in database	marine	0.72	NA	NA	32505	20	1	wild	medium	acceptable	1454	45	286
Oncorhynchus_gilae	3733	OSTEICHTHYES	SALMONIFORMES	SALMONIDAE	Oncorhynchus	gilae	2008	0.37	0.24	3.33	3	1.03	16	6	EN	1996		NA	NA	NA	NA		not in database	mix	0.5784	NA	NA	NA	NA	NA	NA	NA	NA	NA	3	280
Proterorhinus_semilunaris	1551	OSTEICHTHYES	GOBIIFORMES	GOBIIDAE	Proterorhinus	semilunaris	2009	0.35	0.23	3.89	4	1.9	16	9	LC	2008		NA	NA	NA	NA		not in database	mix	0.520324	NA	NA	NA	NA	NA	NA	NA	NA	NA	5	339
Proterorhinus_marmoratus	1543	OSTEICHTHYES	GOBIIFORMES	GOBIIDAE	Proterorhinus	marmoratus	2009	0.62	0.36	7.89	8	2.71	16	9	LC	2011		NA	NA	1	NA		not in database	mix	0.520324	NA	NA	NA	NA	NA	NA	NA	NA	NA	13	338
Sparus_aurata	5919	OSTEICHTHYES	PERCIFORMES	SPARIDAE	Sparus	aurata	2003	0.71	0.27	8	8	4.09	16	12	LC	2009	marine	20000	10000	1	2		not in database	marine	0.746364	NA	NA	9460	11	454	wild	medium	acceptable	454	13	417
Coilia_nasus	5418	OSTEICHTHYES	CLUPEIFORMES	CLUPEIDAE	Coilia	nasus	2012	0.8	0.15	11.08	11	3.18	16	24				NA	NA	NA	NA		not in database	marine	0.692907	NA	NA	NA	NA	NA	NA	NA	NA	NA	26	73
Neoglyphidodon_nigroris	5195	OSTEICHTHYES	PERCIFORMES	POMACENTRIDAE	Neoglyphidodon	nigroris	2004	0.68	0.25	13.53	14	6.05	16	15		NE		NA	NA	NA	NA		not in database	marine	0.740411	NA	NA	NA	NA	NA	NA	NA	NA	NA	50	266
Brevoortia_smithi	5939	OSTEICHTHYES	CLUPEIFORMES	CLUPEIDAE	Brevoortia	smithi	NA	0.497286	0.259165	5.71429	6	2.81154	17	7	LC	2012	marine	NA	NA	NA	NA	overfished	FALSE	marine	0.692907	NA	NA	NA	NA	NA	NA	NA	NA	NA	8	40
Pundamilia_nyererei	4834	OSTEICHTHYES	CICHLIFORMES	CICHLIDAE	Pundamilia	nyererei	2003	0.72	0.22	13.71	14	4.46	18	7	LC	2010		NA	NA	NA	NA		not in database	freshwater	0.6965	NA	NA	NA	NA	NA	NA	NA	NA	NA	42	355
Maccullochella_macquariensis	3466	OSTEICHTHYES	PERCIFORMES	PERCICHTHYIDAE	Maccullochella	macquariensis	2008	0.34	0.3	2.55	3	1.37	19	11	EN	1996		NA	NA	NA	NA		not in database	freshwater	0.5125	NA	NA	NA	NA	NA	NA	NA	NA	NA	3	230
Cyprinodon_julimes	880	OSTEICHTHYES	CYPRINODONTIFORMES	CYPRINODONTIDAE	Cyprinodon	julimes	2013	0.6	0.24	6.6	7	3.07	19	25				NA	NA	NA	NA		not in database	freshwater	0.6425	NA	NA	NA	NA	NA	NA	NA	NA	NA	10	98
Oncorhynchus_chrysogaster	1777	OSTEICHTHYES	SALMONIFORMES	SALMONIDAE	Oncorhynchus	chrysogaster	2013	0.65	0.27	8	8	2.92	19	17	VU	1996		NA	NA	NA	NA		not in database	mix	0.5784	NA	NA	NA	NA	NA	NA	NA	NA	NA	12	278
Squalidus_japonicus	2398	OSTEICHTHYES	CYPRINIFORMES	CYPRINIDAE	Squalidus	japonicus	2009	0.6	0.29	8.83	9	5.24	19	12		NE		NA	NA	NA	NA		not in database	freshwater	0.599165	NA	NA	NA	NA	NA	NA	NA	NA	NA	15	423
Hucho_taimen	4905	OSTEICHTHYES	SALMONIFORMES	SALMONIDAE	Hucho	taimen	2006	0.39	0.2	3	3	1.26	20	6	VU	2013		44000	NA	4	NA		not in database	marine	0.5784	NA	NA	38500	16	454	wild	medium	acceptable	454	3	179
Aphanius_fasciatus	340	OSTEICHTHYES	CYPRINODONTIFORMES	CYPRINODONTIDAE	Aphanius	fasciatus	2007	0.58	0.24	3.75	4	1.28	20	8	LC	2006		NA	NA	0.6	NA		not in database	mix	0.6425	NA	NA	NA	NA	NA	NA	NA	NA	NA	4	22
Etheostoma_okaloosae	4235	OSTEICHTHYES	PERCIFORMES	PERCIDAE	Etheostoma	okaloosae	2010	0.39	0.22	4	4	2.29	20	20	EN	1996		NA	NA	6	NA		not in database	freshwater	0.64254	NA	NA	NA	8	1290	wild	small	acceptable	1290	4	133
Schizopyge_niger	376	OSTEICHTHYES	CYPRINIFORMES	CYPRINIDAE	Schizopyge	niger	2013	0.68	0.28	4.75	5	1.28	20	8		NE		17200	NA	NA	NA		not in database	freshwater	0.599165	NA	NA	NA	NA	NA	NA	NA	NA	NA	6	383
Carcharodon_carcharias	3651	CHONDRICHTHYES	LAMNIFORMES	LAMNIDAE	Carcharodon	carcharias	2000	0.7	0.18	5.4	5	3.21	20	5	VU	2003		14	NA	8	NA		not in database	marine	0.66	NA	3285	1870000	50	822	wild	medium	acceptable	224548221169	6	51
Epinephelus	2950	OSTEICHTHYES	PERCIFORMES	SERRANIDAE	Epinephelus	Epinephelus	2013	0.52	0.26	6.33	6	3.47	20	12				NA	NA	NA	NA		not in database	marine	0.766667	NA	NA	NA	NA	NA	NA	NA	NA	NA	7	120
Cynoscion_nebulosus	275	OSTEICHTHYES	PERCIFORMES	SCIAENIDAE	Cynoscion	nebulosus	2012	0.52	0.28	6.36	6	4.71	20	162	LC	2009		2882172	NA	1	NA		not in database	marine	0.637877	NA	NA	4356	18	454	wild	medium	acceptable	454	7	92
Acanthochromis_polyacanthus	3181	OSTEICHTHYES	PERCIFORMES	POMACENTRIDAE	Acanthochromis	polyacanthus	2005	0.76	0.15	6.83	7	2.14	20	6				NA	NA	NA	NA		not in database	marine	0.740411	NA	NA	NA	NA	NA	NA	NA	NA	NA	9	2
Gymnosarda_unicolor	515	OSTEICHTHYES	SCOMBRIFORMES	SCOMBRIDAE	Gymnosarda	unicolor	2013	0.62	0.22	7.15	7	2.94	20	13	LC	2009		NA	NA	NA	NA		not in database	marine	0.7025	NA	NA	NA	NA	NA	NA	NA	NA	NA	9	158
Lutjanus_russellii	1944	OSTEICHTHYES	PERCIFORMES	LUTJANIDAE	Lutjanus	russellii	2007	0.74	0.16	7.85	8	4.47	20	34	LC	2015		NA	NA	NA	NA		not in database	marine	0.56802	NA	NA	NA	NA	NA	NA	NA	NA	NA	12	226
Rhodeus_ocellatus	4518	OSTEICHTHYES	CYPRINIFORMES	CYPRINIDAE	Rhodeus	ocellatus	2009	0.7	0.24	8.09	8	1.81	20	11	DD	2013		NA	NA	NA	NA		not in database	freshwater	0.599165	NA	NA	NA	NA	NA	NA	NA	NA	NA	12	365
Sciaenops_ocellatus	274	OSTEICHTHYES	PERCIFORMES	SCIAENIDAE	Sciaenops	ocellatus	2012	0.61	0.27	8.37	8	5.85	20	300	LC	2009		3500000	NA	3	NA		not in database	marine	0.637877	1642	1277	24750	50	454	wild	medium	acceptable	454	12	387
Percina_rex	1382	OSTEICHTHYES	PERCIFORMES	PERCIDAE	Percina	rex	2008	0.69	0.16	8.5	9	3.29	20	16	VU	2012		NA	NA	NA	NA		not in database	freshwater	0.64254	NA	NA	NA	6	454	wild	medium	acceptable	454	15	305
Pomacentrus_coelestis	3180	OSTEICHTHYES	PERCIFORMES	POMACENTRIDAE	Pomacentrus	coelestis	2005	0.82	0.12	9.71	10	3.55	20	7		NE		NA	NA	NA	NA		not in database	marine	0.740411	NA	NA	NA	NA	NA	NA	NA	NA	NA	17	324
Epinephelus_akaara	5190	OSTEICHTHYES	PERCIFORMES	SERRANIDAE	Epinephelus	akaara	2011	0.72	0.21	10.9	11	5.11	20	10	EN	2003		NA	NA	NA	NA		not in database	marine	0.666154	NA	NA	NA	NA	NA	NA	NA	NA	NA	21	121
Poecilia_parae	3378	OSTEICHTHYES	CYPRINODONTIFORMES	POECILIIDAE	Poecilia	parae	2008	0.73	0.31	11.6	12	6.88	20	5		NE		NA	NA	NA	NA		not in database	freshwater	0.642222	NA	NA	NA	NA	NA	NA	NA	NA	NA	26	320
Cyprinodon_eremus	2870	OSTEICHTHYES	CYPRINIFORMES	CYPRINIDAE	Cyprinodon	eremus	NA	0.85	NA	11.9	12		20	7	EN	2011	freshwater	NA	NA	0.15	0.17		not in database	freshwater	0.599165	NA	NA	NA	NA	NA	NA	NA	NA	NA	25	96
Pomacentrus_amboinensis	2348	OSTEICHTHYES	PERCIFORMES	POMACENTRIDAE	Pomacentrus	amboinensis	2008	0.9	0.09	12.22	12	5.78	20	9		NE		NA	NA	NA	NA		not in database	marine	0.740411	NA	NA	NA	NA	NA	NA	NA	NA	NA	27	323
Dascyllus_marginatus	48	OSTEICHTHYES	PERCIFORMES	POMACENTRIDAE	Dascyllus	marginatus	2012	0.74	0.19	12.52	13	4.75	20	27				NA	NA	NA	NA		not in database	marine	0.740411	NA	NA	NA	NA	NA	NA	NA	NA	NA	29	108
Leucopsarion_petersii	2553	OSTEICHTHYES	GOBIIFORMES	GOBIIDAE	Leucopsarison	petersii	2008	0.85	0.2	12.64	13	5.77	20	11				NA	NA	1	NA		not in database	mix	0.520324	NA	NA	NA	NA	NA	NA	NA	NA	NA	32	216
Apogon_doederleini	3182	OSTEICHTHYES	PERCIFORMES	APOGONIDAE	Apogon	doederleini	2004	0.72	0.21	13.62	14	3.16	20	8				NA	NA	NA	NA		not in database	marine	0.7775	NA	NA	NA	NA	NA	NA	NA	NA	NA	38	24
Oreochromis_mossambicus	1189	OSTEICHTHYES	CICHLIFORMES	CICHLIDAE	Oreochromis	mossambicus	2007	0.43	0.21	3.8	4	0.84	21	5	NT	2007		3169	NA	0.2	NA		not in database	freshwater	0.6965	171	293	621.5	11	454	wild	medium	acceptable	454	4	289
Neogobius_caspius	1541	OSTEICHTHYES	GOBIIFORMES	GOBIIDAE	Neogobius	caspius	2009	0.37	0.34	6.25	6	5.55	21	8		NE		NA	NA	2	NA		not in database	marine	0.520324	NA	NA	NA	NA	NA	NA	NA	NA	NA	7	267
Lepomis_marginatus	4321	OSTEICHTHYES	PERCIFORMES	CENTRARCHIDAE	Lepomis	marginatus	2002	0.65	0.15	9	9	3.97	21	9	LC	2012		NA	NA	NA	NA		not in database	freshwater	0.615	NA	NA	NA	6	454	wild	medium	acceptable	454	14	210
Coregonus_autumnalis	3956	OSTEICHTHYES	SALMONIFORMES	SALMONIDAE	Coregonus	autumnalis	2008	0.77	0.36	9.75	10	6.45	21	8	LC	2008		90000	NA	4.5	NA		not in database	mix	0.5784	NA	NA	NA	NA	NA	NA	NA	NA	NA	17	75
Orestias_luteus	1795	OSTEICHTHYES	CYPRINODONTIFORMES	CYPRINODONTIDAE	Orestias	luteus	2011	0.69	0.35	10	10	5.6	21	10		NE		NA	NA	NA	NA		not in database	freshwater	0.6425	NA	NA	NA	NA	NA	NA	NA	NA	NA	17	291
Micropogonias_furnieri	277	OSTEICHTHYES	PERCIFORMES	SCIAENIDAE	Micropogonias	furnieri	2012	0.78	0.15	11.19	11	5.66	21	16	LC	2009		1800000	NA	2	3		not in database	marine	0.637877	1277	1277	NA	7	454	wild	medium	acceptable	454	21	242
Alosa_pseudoharengus	5	OSTEICHTHYES	CLUPEIFORMES	CLUPEIDAE	Alosa	pseudoharengus	2012	0.45	0.21	4.07	4	1.62	22	15	LC	2013		660000	NA	1	NA		not in database	marine	0.692907	1642	1277	110	8	454	wild	medium	acceptable	454	4	15
Alosa_aestivalis	4	OSTEICHTHYES	CLUPEIFORMES	CLUPEIDAE	Alosa	aestivalis	2012	0.6	0.23	5.72	6	1.93	22	18	VU	2013		522000	NA	3	NA		not in database	marine	0.692907	1460	1277	110	8	454	wild	medium	acceptable	454	7	14
Babka_gymnotrachelus	1546	OSTEICHTHYES	GOBIIFORMES	GOBIIDAE	Babka	gymnotrachelus	2009	0.24	0.15	6.33	6	2.87	22	9	LC	2008		2236	NA	1	NA		not in database	freshwater	0.520324	NA	NA	NA	NA	NA	NA	NA	NA	NA	7	33
Campostoma_anomalum	2674	OSTEICHTHYES	CYPRINIFORMES	CYPRINIDAE	Campostoma	anomalum	2009	0.6	0.22	7.2	7	2.92	22	32	LC	2011		623	NA	NA	NA		not in database	freshwater	0.599165	NA	NA	NA	NA	NA	NA	NA	NA	NA	9	43
Silurus_meridionalis	3927	OSTEICHTHYES	SILURIFORMES	SILURIDAE	Silurus	meridionalis	2007	0.44	0.3	7.57	8	3.74	22	23	LC	2011		NA	NA	NA	NA		not in database	freshwater	0.52	NA	NA	NA	NA	NA	NA	NA	NA	NA	11	414
Gambusia_geiseri	1173	OSTEICHTHYES	CYPRINODONTIFORMES	POECILIIDAE	Gambusia	geiseri	2010	0.62	0.23	8.22	8	3.53	22	9	LC	2012		NA	NA	NA	NA		not in database	freshwater	0.642222	NA	NA	NA	NA	NA	NA	NA	NA	NA	11	146
Terapon_jarbua	102	OSTEICHTHYES	PERCIFORMES	TERAPONTIDAE	Terapon	jarbua	2011	0.7	0.17	9.1	9	5.7	22	10	LC	2011		NA	NA	NA	NA		not in database	mix	0.59	NA	NA	NA	NA	NA	NA	NA	NA	NA	13	440
Hexagrammos_decagrammus	1682	OSTEICHTHYES	SCORPAENIFORMES	HEXAGRAMMIDAE	Hexagrammos	decagrammus	2009	0.72	0.18	11	11	5.72	22	9				953700	NA	3	NA		not in database	marine	0.72	1460	1460	1155	12	454	wild	medium	acceptable	454	19	170
Pagrus_auriga	3834	OSTEICHTHYES	PERCIFORMES	SPARIDAE	Pagrus	auriga	2006	0.71	0.22	11.12	11	5.08	22	8	LC	2009		NA	NA	NA	NA		not in database	marine	0.746364	NA	NA	NA	NA	NA	NA	NA	NA	NA	19	299
Sebastes_levis	5920	OSTEICHTHYES	SCORPAENIFORMES	SEBASTIDAE	Sebastes	levis	2007	NA	NA	3.78	4	1.19	23	NA		NE	marine	2841000	2841000	8	12		TRUE	marine	0.746429	4015	4380	7150	55	22	wild	medium	acceptable	22454	4	397
Dipturus_batis	1430	CHONDRICHTHYES	RAJIFORMES	RAJIDAE	Dipturus	batis	2010	0.25	0.26	3.93	4	2.89	23	14	CR	2005		40	NA	11	NA		not in database	marine	0.34	4015	4015	53405	50	822	wild	medium	acceptable	454822	4	114
Raja_montagui	1425	CHONDRICHTHYES	RAJIFORMES	RAJIDAE	Raja	montagui	2010	0.42	0.31	4.64	5	3.27	23	14	LC	2007		60	NA	3.4	NA		not in database	marine	0.34	1667	2920	NA	NA		unknown	tiny	low	454822	6	357
Cyprinodon_pachycephalus	881	OSTEICHTHYES	CYPRINODONTIFORMES	CYPRINODONTIDAE	Cyprinodon	pachycephalus	2013	0.54	0.26	6.8	7	2.84	23	20	CR	1996		NA	NA	NA	NA		not in database	freshwater	0.6425	NA	NA	NA	NA	NA	NA	NA	NA	NA	9	101
Semotilus_atromaculatus	4554	OSTEICHTHYES	CYPRINIFORMES	CYPRINIDAE	Semotilus	atromaculatus	2006	0.56	0.25	7.5	8	4.27	23	32	LC	2013		2255	NA	2.5	NA		not in database	freshwater	0.599165	1095	1095	NA	8	454	wild	medium	acceptable	442454	11	409
Etheostoma_spectabile	2175	OSTEICHTHYES	PERCIFORMES	PERCIDAE	Etheostoma	spectabile	2008	0.73	0.19	8.09	8	2.84	23	23	LC	2013	freshwater	200	1035	1	1		not in database	freshwater	0.64254	NA	NA	NA	NA	NA	NA	NA	NA	NA	11	136
Moxostoma_hubbsi	2833	OSTEICHTHYES	CYPRINIFORMES	CATOSTOMIDAE	Moxostoma	hubbsi	2004	0.77	0.12	12.75	13	3.11	23	21	VU	1996		NA	NA	NA	NA		not in database	freshwater	0.654	NA	NA	NA	NA	NA	NA	NA	NA	NA	27	247
Pseudocrenilabrus_multicolor	1141	OSTEICHTHYES	CICHLIFORMES	CICHLIDAE	Pseudocrenilabrus	multicolor	2007	0.8	0.16	13.25	13	4.68	23	8	LC	2006		80	NA	NA	NA		not in database	freshwater	0.6965	NA	NA	NA	NA	NA	NA	NA	NA	NA	26	345
Garra_orientalis	4736	OSTEICHTHYES	CYPRINIFORMES	CYPRINIDAE	Garra	orientalis	2013	0.87	0.12	14.5	15	5.05	23	14	LC	2011		NA	NA	NA	NA		not in database	freshwater	0.599165	NA	NA	NA	NA	NA	NA	NA	NA	NA	37	147
Hippoglossus_hippoglossus	1328	OSTEICHTHYES	PLEURONECTIFORMES	PLEURONECTIDAE	Hippoglossus	hippoglossus	2009	0.43	0.16	2.4	2	0.7	24	10	EN	1996		3500000	NA	4.5	NA		not in database	marine	0.670909	3613	3102	176000	90	1	wild	medium	acceptable	1454524795	2	177
Eucyclogobius_newberryi	1391	OSTEICHTHYES	GOBIIFORMES	GOBIIDAE	Eucyclogobius	newberryi	2010	0.22	0.21	3.15	3	2.56	24	20	NT	2012		NA	NA	NA	NA		not in database	marine	0.520324	NA	NA	NA	1	454	wild	medium	acceptable	454	3	138
Hemibagrus_nemurus	4983	OSTEICHTHYES	SILURIFORMES	BAGRIDAE	Hemibagrus	nemurus	2001	0.37	0.28	3.2	3	1.79	24	5	LC	2012		NA	NA	NA	NA		not in database	freshwater	0.603333	NA	NA	NA	NA	NA	NA	NA	NA	NA	3	164
Eupallasella_percnurus	130	OSTEICHTHYES	CYPRINIFORMES	CYPRINIDAE	Eupallasella	percnurus	2013	0.52	0.13	3.56	4	1.42	24	9				NA	NA	2	NA		not in database	freshwater	0.599165	NA	NA	NA	NA	NA	NA	NA	NA	NA	4	139
Osteoglossum_bicirrhosum	1198	OSTEICHTHYES	OSTEOGLOSSIFORMES	OSTEOGLOSSIDAE	Osteoglossum	bicirrhosum	2009	0.3	0.22	3.58	4	1.64	24	19		NE		NA	NA	NA	NA		not in database	freshwater	0.513333	NA	NA	2530	6.5	1	wild	medium	acceptable	1454	4	294
Leucoraja_naevus	1431	CHONDRICHTHYES	RAJIFORMES	RAJIDAE	Leucoraja	naevus	2010	0.35	0.32	3.69	4	2.46	24	13	LC	2005		90	NA	8	NA		not in database	marine	0.34	3285	3102	NA	14	822	wild	medium	acceptable	454822	4	217
Raja_clavata	1428	CHONDRICHTHYES	RAJIFORMES	RAJIDAE	Raja	clavata	2010	0.35	0.28	3.79	4	2.69	24	14	NT	2009		170	NA	4	NA		not in database	marine	0.34	3650	3650	9900	12	1	wild	medium	acceptable	1454822	4	356
Aetobatus_flagellum	5406	CHONDRICHTHYES	MYLIOBATIFORMES	MYLIOBATIDAE	Aetobatus	flagellum	2009	0.45	0.26	4.13	4	1.36	24	8	EN	2011		NA	NA	NA	NA		not in database	marine	0.6	2190	NA	7645	16	822	wild	medium	acceptable	454822	4	8
Pseudosciaena_polyactis	978	OSTEICHTHYES	PERCIFORMES	SCIAENIDAE	Pseudosciaena	polyactis	2009	0.68	0.18	4.2	4	1.4	24	10		NE		NA	NA	NA	NA		not in database	marine	0.637877	NA	NA	NA	NA	NA	NA	NA	NA	NA	4	352
Symphysodon_discus	165	OSTEICHTHYES	CICHLIFORMES	CICHLIDAE	Symphysodon	discus	2008	0.31	0.27	4.38	4	2.63	24	13		NE		NA	NA	NA	NA		not in database	freshwater	0.6965	NA	NA	NA	NA	NA	NA	NA	NA	NA	4	434
Leptobotia_rubrilaris	1357	OSTEICHTHYES	CYPRINIFORMES	COBITIDAE	Leptobotia	rubrilaris	2013	0.72	0.25	4.67	5	1.59	24	15				NA	NA	NA	NA		not in database	freshwater	0.664	NA	NA	NA	NA	NA	NA	NA	NA	NA	6	213
Epinephelus_awoara	5518	OSTEICHTHYES	PERCIFORMES	SERRANIDAE	Epinephelus	awoara	2009	0.72	0.27	4.83	5	1.99	24	12	DD	2006		72278	NA	NA	NA		FALSE	marine	0.666154	NA	NA	NA	NA	NA	NA	NA	NA	NA	6	122
Mugil_soiuy	5398	OSTEICHTHYES	MUGILIFORMES	MUGILIDAE	Mugil	soiuy	2009	0.52	0.24	5.1	5	2.23	24	10		NE		2366574	NA	2	NA		not in database	mix	0.67	NA	NA	NA	NA	NA	NA	NA	NA	NA	6	249
Centroselachus_crepidater	2063	CHONDRICHTHYES	SQUALIFORMES	SOMNIOSIDAE	Centroselachus	crepidater	2011	0.53	0.25	5.14	5	1.46	24	7	LC			8	NA	9	NA		not in database	marine	0.68	NA	NA	NA	NA	NA	NA	NA	NA	NA	6	54
Saurogobio_dabryi	5444	OSTEICHTHYES	CYPRINIFORMES	CYPRINIDAE	Saurogobio	dabryi	2009	0.43	0.23	5.45	5	3.67	24	11		NE		31000	NA	3	NA		not in database	freshwater	0.599165	NA	NA	NA	NA	NA	NA	NA	NA	NA	5	381
Cynoscion_acoupa	1503	OSTEICHTHYES	PERCIFORMES	SCIAENIDAE	Cynoscion	acoupa	2006	0.57	0.19	5.88	6	2.42	24	17	LC	2009		NA	NA	NA	NA		FALSE	mix	0.637877	NA	NA	NA	NA	NA	NA	NA	NA	NA	7	91
Macrourus_berglax	2062	OSTEICHTHYES	GADIFORMES	MACROURIDAE	Macrourus	berglax	2010	0.52	0.21	6	6	2	24	8				79221	NA	14.8	NA		not in database	marine	0.635	5402	NA	NA	25	454	wild	medium	acceptable	454	7	233
Mycteroperca_venenosa	4023	OSTEICHTHYES	PERCIFORMES	SERRANIDAE	Mycteroperca	venenosa	2011	0.56	0.28	6.63	7	4.42	24	27	NT	2004		1400000	NA	NA	NA		not in database	marine	0.666154	NA	NA	NA	NA	NA	NA	NA	NA	NA	9	257
Procypris_rabaudi	5459	OSTEICHTHYES	CYPRINIFORMES	CYPRINIDAE	Procypris	rabaudi	2009	0.71	0.08	6.93	7	2.4	24	15		NE		NA	NA	2	NA		not in database	freshwater	0.599165	NA	NA	NA	NA	NA	NA	NA	NA	NA	9	337
Squalius_cephalus	2689	OSTEICHTHYES	CYPRINIFORMES	CYPRINIDAE	Squalius	cephalus	2005	0.56	0.3	7	7	3.84	24	9	LC	2008		100000	NA	1	NA		not in database	freshwater	0.599165	NA	NA	NA	NA	NA	NA	NA	NA	NA	9	424
Gobius_niger	5933	OSTEICHTHYES	GOBIIFORMES	GOBIIDAE	Gobius	niger	NA	0.5355	0.311482	7.08333	7	3.82476	24	12	LC	2014	marine	6000	3500	2	1.5		not in database	marine	0.520324	292	292	NA	5	1	captivity	medium	acceptable	1585	9	157
Thunnus_obesus	100	OSTEICHTHYES	SCOMBRIFORMES	SCOMBRIDAE	Thunnus	obesus	2011	0.64	0.27	7.24	7	3.78	24	17	VU	2011		10365317	NA	3	NA		FALSE	marine	0.7025	NA	NA	115500	11	454	wild	medium	acceptable	454	9	444
Rutilus_rutilus	1976	OSTEICHTHYES	CYPRINIFORMES	CYPRINIDAE	Rutilus	rutilus	2008	0.54	0.26	7.4	7	5.41	24	20	LC	2008		733525	NA	2	NA		not in database	freshwater	0.599165	1095	730	1012	14	454	wild	medium	acceptable	454524	9	366
Percina_pantherina	4391	OSTEICHTHYES	PERCIFORMES	PERCIDAE	Percina	pantherina	2013	0.64	0.31	7.86	8	3.44	24	7	EN	2012		418	NA	NA	NA		not in database	freshwater	0.64254	NA	NA	NA	3	454	wild	medium	acceptable	454	11	304
Thymallus_thymallus	2383	OSTEICHTHYES	SALMONIFORMES	SALMONIDAE	Thymallus	thymallus	2010	0.58	0.28	7.95	8	6.06	24	20	LC	2011		15000	NA	2	NA		not in database	freshwater	0.5784	NA	NA	NA	NA	NA	NA	NA	NA	NA	11	447
Xenophysogobio_boulengeri	987	OSTEICHTHYES	CYPRINIFORMES	CYPRINIDAE	Xenophysogobio	boulengeri	2012	0.66	0.24	8.85	9	2.94	24	14		NE		NA	NA	NA	NA		not in database	freshwater	0.599165	NA	NA	NA	NA	NA	NA	NA	NA	NA	13	461
Lepidomeda_aliciae	3235	OSTEICHTHYES	CYPRINIFORMES	CYPRINIDAE	Lepidomeda	aliciae	2008	0.71	0.27	9.5	10	4.57	24	8	VU	2012		NA	NA	NA	NA		not in database	freshwater	0.599165	NA	NA	NA	NA	NA	NA	NA	NA	NA	17	207
Coryphaenoides_brevibarbis	5254	OSTEICHTHYES	GADIFORMES	MACROURIDAE	Coryphaenoides	brevibarbis	2010	0.72	0.24	9.83	10	4.51	24	12				NA	NA	NA	NA		not in database	marine	0.635	NA	NA	NA	NA	NA	NA	NA	NA	NA	15	84
Hephaestus_fuliginosus	2254	OSTEICHTHYES	PERCIFORMES	TERAPONTIDAE	Hephaestus	fuliginosus	2012	0.52	0.24	11.55	12	4.68	24	11				NA	NA	NA	NA		not in database	freshwater	0.59	NA	NA	NA	NA	NA	NA	NA	NA	NA	23	167
Hephaestus_tulliensis	2255	OSTEICHTHYES	PERCIFORMES	TERAPONTIDAE	Hephaestus	tulliensis	2012	0.55	0.31	12	12	4.67	24	10				NA	NA	NA	NA		not in database	freshwater	0.59	NA	NA	NA	NA	NA	NA	NA	NA	NA	22	168
Rhinichthys_osculus	3483	OSTEICHTHYES	CYPRINIFORMES	CYPRINIDAE	Rhinichthys	osculus	2013	0.7	0.13	14	14	4.07	24	23	LC	2013		NA	NA	NA	NA		not in database	freshwater	0.599165	NA	NA	NA	NA	NA	NA	NA	NA	NA	29	362
Platichthys_flesus	4959	OSTEICHTHYES	PLEURONECTIFORMES	PLEURONECTIDAE	Platichthys	flesus	2009	0.85	0.08	16.54	17	5.08	24	28	LC	2010		2920230	NA	2	NA		FALSE	marine	0.670909	1505	1049	7700	15	454	wild	medium	acceptable	454	45	311
Poecilia_mexicana	4898	OSTEICHTHYES	CYPRINODONTIFORMES	POECILIIDAE	Poecilia	mexicana	2008	0.7	0.22	22.1	22	14.77	24	10		NE		NA	NA	NA	NA		not in database	freshwater	0.642222	NA	NA	NA	NA	NA	NA	NA	NA	NA	104	319
Negaprion_acutidens	4374	CHONDRICHTHYES	CARCHARHINIFORMES	CARCHARHINIDAE	Negaprion	acutidens	2008	0.64	0.26	2.5	3	0.84	25	6	VU	2005		13	NA	NA	NA		not in database	marine	0.62	NA	NA	NA	NA	NA	NA	NA	NA	NA	3	263
Sander_lucioperca	2539	OSTEICHTHYES	PERCIFORMES	PERCIDAE	Sander	lucioperca	2008	0.61	0.23	3.78	4	1.56	25	9	LC	2008		2957400	NA	1	NA		not in database	freshwater	0.64254	1338	1338	11000	16	454	wild	medium	acceptable	454	4	375
Gibelion_catla	3078	OSTEICHTHYES	CYPRINIFORMES	CYPRINIDAE	Gibelion	catla	2013	0.57	0.21	4.2	4	2.49	25	5	LC	2010		3630708	NA	3	NA		not in database	freshwater	0.599165	NA	NA	NA	NA	NA	NA	NA	NA	NA	4	148
Poecilia_sulphuraria	4567	OSTEICHTHYES	CYPRINODONTIFORMES	POECILIIDAE	Poecilia	sulphuraria	2012	0.38	0.33	6.78	7	7.01	25	8	CR	1996		NA	NA	NA	NA		not in database	freshwater	0.642222	NA	NA	NA	NA	NA	NA	NA	NA	NA	9	322
Abudefduf_luridus	892	OSTEICHTHYES	PERCIFORMES	POMACENTRIDAE	Abudefduf	luridus	2000	0.66	0.24	7	7	3.87	25	7	LC			NA	NA	NA	NA		not in database	marine	0.740411	NA	NA	NA	NA	NA	NA	NA	NA	NA	9	1
Cyprinodon_simus	4721	OSTEICHTHYES	CYPRINODONTIFORMES	CYPRINODONTIDAE	Cyprinodon	simus	2006	0.67	0.23	9.82	10	7.36	25	11	EN	1996		NA	NA	NA	NA		not in database	freshwater	0.6425	NA	NA	NA	NA	NA	NA	NA	NA	NA	15	102
Cyprinodon_labiosus	4719	OSTEICHTHYES	CYPRINODONTIFORMES	CYPRINODONTIDAE	Cyprinodon	labiosus	2006	0.63	0.2	10.55	11	8.7	25	11	CR	2007		NA	NA	NA	NA		not in database	freshwater	0.6425	NA	NA	NA	NA	NA	NA	NA	NA	NA	18	99
Cyprinodon_esconditus	4718	OSTEICHTHYES	CYPRINODONTIFORMES	CYPRINODONTIDAE	Cyprinodon	esconditus	2006	0.65	0.27	10.91	11	10.15	25	11				NA	NA	NA	NA		not in database	freshwater	0.6425	NA	NA	NA	NA	NA	NA	NA	NA	NA	18	97
Cyprinodon_maya	4720	OSTEICHTHYES	CYPRINODONTIFORMES	CYPRINODONTIDAE	Cyprinodon	maya	2006	0.58	0.24	11	11	9.89	25	11	EN	1996		NA	NA	NA	NA		not in database	freshwater	0.6425	NA	NA	NA	NA	NA	NA	NA	NA	NA	18	100
Cyprinodon_verecundus	4722	OSTEICHTHYES	CYPRINODONTIFORMES	CYPRINODONTIDAE	Cyprinodon	verecundus	2006	0.68	0.22	11.73	12	10.79	25	11	CR	1996		NA	NA	NA	NA		not in database	freshwater	0.6425	NA	NA	NA	NA	NA	NA	NA	NA	NA	21	103
Cyprinodon_beltrani	4717	OSTEICHTHYES	CYPRINODONTIFORMES	CYPRINODONTIDAE	Cyprinodon	beltrani	2006	0.67	0.2	12.18	12	9.83	25	11	EN	1996		NA	NA	NA	NA		not in database	freshwater	0.6425	NA	NA	NA	NA	NA	NA	NA	NA	NA	21	95
Orestias_agassizii	1794	OSTEICHTHYES	CYPRINODONTIFORMES	CYPRINODONTIDAE	Orestias	agassizii	2011	0.75	0.23	13.6	14	7.28	25	10		NE		NA	NA	NA	NA		not in database	freshwater	0.6425	NA	NA	NA	NA	NA	NA	NA	NA	NA	30	290
Cyprinodon_artifrons	4723	OSTEICHTHYES	CYPRINODONTIFORMES	CYPRINODONTIDAE	Cyprinodon	artifrons	2006	0.67	0.19	13.82	14	9.04	25	11	LC	2014		NA	NA	NA	NA		not in database	mix	0.6425	NA	NA	NA	NA	NA	NA	NA	NA	NA	28	94
Lycengraulis_grossidens	2978	OSTEICHTHYES	CLUPEIFORMES	ENGRAULIDAE	Lycengraulis	grossidens	2013	0.58	0.2	16.33	16	9.89	25	12	LC	2012		NA	NA	NA	NA		not in database	marine	0.646208	NA	NA	NA	NA	NA	NA	NA	NA	NA	41	228
Phractocephalus_hemioliopterus	4626	OSTEICHTHYES	SILURIFORMES	PIMELODIDAE	Phractocephalus	hemioliopterus	2012	0.66	0.12	5	5	0.87	26	9		NE		NA	NA	NA	NA		not in database	freshwater	0.671667	NA	NA	NA	NA	NA	NA	NA	NA	NA	5	306
Totoaba_macdonaldi	1775	OSTEICHTHYES	PERCIFORMES	SCIAENIDAE	Totoaba	macdonaldi	2010	0.67	0.22	8.93	9	6.11	26	14	CR	2010		NA	NA	6	NA		not in database	marine	0.637877	NA	NA	NA	15	1	wild	medium	acceptable	1	13	451
Hippocampus_hippocampus	5007	OSTEICHTHYES	SYNGNATHIFORMES	SYNGNATHIDAE	Hippocampus	hippocampus	2009	0.89	0.12	18.64	19	6.02	26	14	DD	2012		865	NA	0.3	NA		not in database	marine	0.732	NA	NA	NA	NA	NA	NA	NA	NA	NA	61	176
Maccullochella_ikei	3464	OSTEICHTHYES	PERCIFORMES	PERCICHTHYIDAE	Maccullochella	ikei	2008	0.2	0.22	2.09	2	1.22	27	11	EN	1996		NA	NA	NA	NA		not in database	freshwater	0.5125	NA	NA	NA	NA	NA	NA	NA	NA	NA	2	229
Archoplites_interruptus	4382	OSTEICHTHYES	PERCIFORMES	CENTRARCHIDAE	Archoplites	interruptus	2004	0.55	0.19	4.05	4	1.53	27	22	EN	2011		NA	NA	NA	NA		not in database	freshwater	0.615	NA	NA	792	6	454	wild	medium	acceptable	454	4	26
Nannoperca_obscura	887	OSTEICHTHYES	PERCIFORMES	PERCICHTHYIDAE	Nannoperca	obscura	2011	0.42	0.23	3.57	4	1.45	28	21	VU	1996		NA	NA	NA	NA		not in database	freshwater	0.5125	NA	NA	NA	NA	NA	NA	NA	NA	NA	4	261
Ichthyomyzon_fossor	3106	PETROMYZONTIDA	PETROMYZONTIFORMES	PETROMYZONTIDAE	Ichthyomyzon	fossor	2009	0.43	0.2	4.14	4	2.14	28	14	LC			1400	NA	6	NA		not in database	freshwater	0.48	NA	NA	NA	NA	NA	NA	NA	NA	NA	4	193
Siniperca_obscura	2169	OSTEICHTHYES	PERCIFORMES	PERCICHTHYIDAE	Siniperca	obscura	2013	0.47	0.4	5.06	5	2.26	28	31	LC	2011		NA	NA	NA	NA		not in database	freshwater	0.5125	NA	NA	NA	NA	NA	NA	NA	NA	NA	5	415
Ginglymostoma_cirratum	2057	CHONDRICHTHYES	ORECTOLOBIFORMES	GINGLYMOSTOMATIDAE	Ginglymostoma	cirratum	2003	0.55	0.24	5	5	3.94	29	9	DD	2005		28	NA	NA	NA		not in database	marine	0.55	NA	NA	60280	25	1	wild	medium	acceptable	1454	5	150
Telestes_souffia	3299	OSTEICHTHYES	CYPRINIFORMES	CYPRINIDAE	Telestes	souffia	2007	0.6	0.22	7.1	7	3.67	29	10	LC	2008		NA	NA	3	NA		not in database	freshwater	0.599165	NA	NA	NA	NA	NA	NA	NA	NA	NA	8	439
Seriola_dumerili	4021	OSTEICHTHYES	PERCIFORMES	CARANGIDAE	Seriola	dumerili	2006	0.62	0.28	8.39	8	5.15	29	18	LC	2013		NA	NA	2	NA		not in database	marine	0.675	NA	NA	NA	NA	NA	NA	NA	NA	NA	10	410
Argyrosomus_japonicus	257	OSTEICHTHYES	PERCIFORMES	SCIAENIDAE	Argyrosomus	japonicus	2009	0.79	0.26	9.4	9	4.48	29	15				1042000	NA	6	NA		not in database	marine	0.637877	NA	NA	41250	30	454	wild	medium	acceptable	454	12	27
Eretmodus_cyanostictus	4835	OSTEICHTHYES	CICHLIFORMES	CICHLIDAE	Eretmodus	cyanostictus	2003	0.7	0.24	13.4	13	7.77	29	5	NT	2006		NA	NA	NA	NA		not in database	freshwater	0.6965	NA	NA	NA	NA	NA	NA	NA	NA	NA	22	129
Yssichromis_fusiformis	5380	OSTEICHTHYES	CICHLIFORMES	CICHLIDAE	Yssichromis	fusiformis	1999	0.5	0.33	14.57	15	10.74	29	7	VU	2010		NA	NA	NA	NA		not in database	freshwater	0.6965	NA	NA	NA	NA	NA	NA	NA	NA	NA	32	464
Schizopygopsis_younghusbandi	2041	OSTEICHTHYES	CYPRINIFORMES	CYPRINIDAE	Schizopygopsis	younghusbandi	2013	0.92	0.08	15.44	15	8.26	29	18	DD	2010		NA	NA	NA	NA		not in database	freshwater	0.599165	NA	NA	NA	NA	NA	NA	NA	NA	NA	30	384
Galaxias_fuscus	3183	OSTEICHTHYES	OSMERIFORMES	GALAXIIDAE	Galaxias	fuscus	2012	0.34	0.2	2.58	3	0.9	30	12	CR	1996		NA	NA	NA	NA		not in database	freshwater	0.533333	NA	NA	NA	NA	NA	NA	NA	NA	NA	3	142
Hyporthodus_septemfasciatus	5517	OSTEICHTHYES	PERCIFORMES	SERRANIDAE	Hyporthodus	septemfasciatus	2009	0.67	0.29	3.42	3	0.9	30	12	LC	2008		NA	NA	NA	NA		not in database	marine	0.666154	NA	NA	NA	NA	NA	NA	NA	NA	NA	3	191
Pseudobagrus_brevicorpus	30	OSTEICHTHYES	SILURIFORMES	BAGRIDAE	Pseudobagrus	brevicorpus	2009	0.68	0.22	4	4	2.27	30	8		NE		NA	NA	NA	NA		not in database	freshwater	0.603333	NA	NA	NA	NA	NA	NA	NA	NA	NA	4	343
Acrossocheilus_labiatus	968	OSTEICHTHYES	CYPRINIFORMES	CYPRINIDAE	Acrossocheilus	labiatus	2012	0.45	0.28	4.33	4	2.5	30	14				NA	NA	NA	NA		not in database	freshwater	0.599165	NA	NA	NA	NA	NA	NA	NA	NA	NA	4	7
Siniperca_vietnamensis	5503	OSTEICHTHYES	PERCIFORMES	PERCICHTHYIDAE	Siniperca	vietnamensis	2006	0.75	0.05	4.44	4	0.98	30	18	DD	2012		NA	NA	NA	NA		not in database	freshwater	0.5125	NA	NA	NA	NA	NA	NA	NA	NA	NA	4	416
Leptobotia_elongata	2835	OSTEICHTHYES	CYPRINIFORMES	COBITIDAE	Leptobotia	elongata	2012	0.77	0.26	4.45	4	2.39	30	22	VU	2010		NA	NA	NA	NA		not in database	freshwater	0.664	NA	NA	NA	NA	NA	NA	NA	NA	NA	4	212
Larimichthys_polyactis	210	OSTEICHTHYES	PERCIFORMES	SCIAENIDAE	Larimichthys	polyactis	2010	0.65	0.27	4.53	5	2.2	30	19				NA	NA	NA	NA		not in database	marine	0.637877	NA	NA	NA	NA	NA	NA	NA	NA	NA	5	204
Clupeichthys_aesarnensis	2548	OSTEICHTHYES	CLUPEIFORMES	CLUPEIDAE	Clupeichthys	aesarnensis	2013	0.42	0.31	4.84	5	3.88	30	19	LC	2011		NA	NA	NA	NA		not in database	marine	0.692907	NA	NA	NA	NA	NA	NA	NA	NA	NA	5	71
Candidia_barbata	1004	OSTEICHTHYES	CYPRINIFORMES	CYPRINIDAE	Candidia	barbata	2009	0.33	0.26	4.93	5	1.54	30	14				NA	NA	NA	NA		not in database	freshwater	0.599165	NA	NA	NA	NA	NA	NA	NA	NA	NA	5	44
Coreius_guichenoti	2804	OSTEICHTHYES	CYPRINIFORMES	CYPRINIDAE	Coreius	guichenoti	2007	0.42	0.25	5.1	5	3.35	30	20				NA	NA	NA	NA		not in database	freshwater	0.599165	NA	NA	NA	NA	NA	NA	NA	NA	NA	5	81
Miichthys_miiuy	2947	OSTEICHTHYES	PERCIFORMES	SCIAENIDAE	Miichthys	miiuy	2013	0.74	0.17	5.25	5	1.29	30	12		NE		NA	NA	NA	NA		not in database	marine	0.637877	NA	NA	NA	NA	NA	NA	NA	NA	NA	5	244
Cyprinus_carpio	2149	OSTEICHTHYES	CYPRINIFORMES	CYPRINIDAE	Cyprinus	carpio	2008	0.68	0.16	5.3	5	1.49	30	10	VU	2008		2208000	NA	0.2	NA		not in database	freshwater	0.599165	1095	1095	10600	47	1	captivity	large	acceptable	1104442	5	104
Johnius_belengerii	2945	OSTEICHTHYES	PERCIFORMES	SCIAENIDAE	Johnius	belengerii	2011	0.74	0.17	5.42	5	1.73	30	12				NA	NA	NA	NA		not in database	marine	0.637877	NA	NA	NA	NA	NA	NA	NA	NA	NA	5	198
Collichthys_lucidus	2946	OSTEICHTHYES	PERCIFORMES	SCIAENIDAE	Collichthys	lucidus	2011	0.71	0.21	5.47	5	1.98	30	19				NA	NA	NA	NA		not in database	marine	0.637877	NA	NA	NA	NA	NA	NA	NA	NA	NA	5	74
Chaetodon_tricinctus	3130	OSTEICHTHYES	PERCIFORMES	CHAETODONTIDAE	Chaetodon	tricinctus	2012	0.65	0.23	6.48	6	2.46	30	21	LC	2009		NA	NA	NA	NA		not in database	marine	0.772857	NA	NA	NA	NA	NA	NA	NA	NA	NA	7	60
Himantura_polylepis	561	CHONDRICHTHYES	MYLIOBATIFORMES	DASYATIDAE	Himantura	polylepis	2013	0.53	0.19	6.8	7	3.94	30	10	EN	2007		NA	NA	NA	NA		not in database	freshwater	0.53	NA	NA	NA	NA	NA	NA	NA	NA	NA	8	173
Tilapia_guineensis	4333	OSTEICHTHYES	CICHLIFORMES	CICHLIDAE	Tilapia	guineensis	2001	0.63	0.21	7	7	5.37	30	6	LC	2010		928	NA	NA	NA		not in database	mix	0.6965	NA	NA	NA	NA	NA	NA	NA	NA	NA	8	448
Maccullochella_peelii	4175	OSTEICHTHYES	PERCIFORMES	PERCICHTHYIDAE	Maccullochella	peelii	2007	0.65	0.22	7.34	7	3.97	30	100	CR	1996		90000	NA	3	NA		not in database	freshwater	0.5125	NA	NA	62000	48	454	wild	medium	acceptable	454	8	231
Epinephelus_merra	3344	OSTEICHTHYES	PERCIFORMES	SERRANIDAE	Epinephelus	merra	2011	0.59	0.15	7.38	7	3.2	30	13	LC	2008		NA	NA	NA	NA		FALSE	marine	0.666154	NA	NA	NA	NA	NA	NA	NA	NA	NA	8	126
Carassius_auratus	985	OSTEICHTHYES	CYPRINIFORMES	CYPRINIDAE	Carassius	auratus	2013	0.66	0.19	7.4	7	3.22	30	16	LC	2010		400000	NA	1	NA		not in database	freshwater	0.599165	NA	NA	NA	41	1	wild	medium	acceptable	1401402	8	45
Pseudosciaena_crocea	1943	OSTEICHTHYES	PERCIFORMES	SCIAENIDAE	Pseudosciaena	crocea	2005	0.37	0.27	7.5	8	4.42	30	6		NE		NA	NA	NA	NA		not in database	marine	0.637877	NA	NA	NA	NA	NA	NA	NA	NA	NA	10	351
Pristipomoides_filamentosus	1730	OSTEICHTHYES	PERCIFORMES	LUTJANIDAE	Pristipomoides	filamentosus	2010	0.45	0.24	7.67	8	4.39	30	15		NE		NA	NA	NA	NA		not in database	marine	0.56802	NA	NA	4484.7	18	454	wild	medium	acceptable	454	10	331
Osmerus_eperlanus	4822	OSTEICHTHYES	OSMERIFORMES	OSMERIDAE	Osmerus	eperlanus	2008	0.43	0.21	8.08	8	4.19	30	13	LC	2010		50000	NA	1	NA		FALSE	mix	0.602	730	730	NA	10	454	wild	medium	acceptable	454	10	292
Amphiprion_mccullochi	5016	OSTEICHTHYES	PERCIFORMES	POMACENTRIDAE	Amphiprion	mccullochi	2012	0.76	0.14	8.29	8	3.12	30	17				NA	NA	NA	NA		not in database	marine	0.740411	NA	NA	NA	NA	NA	NA	NA	NA	NA	10	19
Neolissochilus_soroides	2468	OSTEICHTHYES	CYPRINIFORMES	CYPRINIDAE	Neolissochilus	soroides	2013	0.58	0.21	8.43	8	4.69	30	14	LC	2012		NA	NA	NA	NA		not in database	freshwater	0.599165	NA	NA	NA	NA	NA	NA	NA	NA	NA	10	271
Pseudogyrinocheilus_prochilus	4503	OSTEICHTHYES	CYPRINIFORMES	CYPRINIDAE	Pseudogyrinocheilus	prochilus	2009	0.71	0.24	8.87	9	4.66	30	15	LC	2011		NA	NA	NA	NA		not in database	freshwater	0.599165	NA	NA	NA	NA	NA	NA	NA	NA	NA	12	346
Lota_lota	4287	OSTEICHTHYES	GADIFORMES	LOTIDAE	Lota	lota	2005	0.66	0.19	9.05	9	4.99	30	21	LC	2012		5000000	NA	2	NA		not in database	freshwater	0.58	1460	1095	18700	20	454	wild	medium	acceptable	454	12	220
Micropterus_salmoides	2941	OSTEICHTHYES	PERCIFORMES	CENTRARCHIDAE	Micropterus	salmoides	2008	0.56	0.27	9.07	9	6.43	30	47	LC	2013		25000	NA	1	NA		not in database	freshwater	0.615	1642	1277	5527.5	23	1	wild	medium	acceptable	1442454	12	243
Paracheirodon_axelrodi	480	OSTEICHTHYES	CHARACIFORMES	CHARACIDAE	Paracheirodon	axelrodi	2004	0.73	0.12	9.14	9	5.48	30	14		NE		500	NA	NA	NA		not in database	freshwater	0.725	NA	NA	NA	NA	NA	NA	NA	NA	NA	12	300
Cleisthenes_herzensteini	5178	OSTEICHTHYES	PLEURONECTIFORMES	PLEURONECTIDAE	Cleisthenes	herzensteini	2013	0.72	0.22	9.5	10	2.31	30	20				NA	NA	5	NA		not in database	marine	0.670909	NA	NA	NA	NA	NA	NA	NA	NA	NA	14	69
Merluccius_australis	4017	OSTEICHTHYES	GADIFORMES	MERLUCCIIDAE	Merluccius	australis	2011	0.57	0.31	9.65	10	7.96	30	26		NE		NA	NA	6	7.5		not in database	marine	0.603333	2859	2615	NA	30	454	wild	medium	acceptable	454	15	239
Pleuronichthys_cornutus	963	OSTEICHTHYES	PLEURONECTIFORMES	PLEURONECTIDAE	Pleuronichthys	cornutus	2013	0.65	0.15	10.24	10	2.49	30	18		NE		NA	NA	NA	NA		not in database	marine	0.670909	NA	NA	NA	NA	NA	NA	NA	NA	NA	14	318
Apogon_imberbis	1752	OSTEICHTHYES	PERCIFORMES	APOGONIDAE	Apogon	imberbis	2007	0.68	0.19	10.25	10	4.65	30	8	LC	2012		NA	NA	1	NA		not in database	marine	0.7775	NA	NA	NA	NA	NA	NA	NA	NA	NA	14	25
Coregonus_ussuriensis	5445	OSTEICHTHYES	SALMONIFORMES	SALMONIDAE	Coregonus	usssruensis	2010	0.58	0.21	10.31	10	4.47	30	16				33300	NA	5	NA		not in database	mix	0.5784	NA	NA	NA	NA	NA	NA	NA	NA	NA	14	80
Hemibarbus_maculatus	5534	OSTEICHTHYES	CYPRINIFORMES	CYPRINIDAE	Hemibarbus	maculates	2011	0.7	0.25	10.5	11	3.22	30	24				NA	NA	3	NA		not in database	freshwater	0.599165	NA	NA	NA	NA	NA	NA	NA	NA	NA	16	165
Aetobatus_narinari	4436	CHONDRICHTHYES	MYLIOBATIFORMES	MYLIOBATIDAE	Aetobatus	narinari	2011	0.75	0.24	10.5	11	7.03	30	10	NT	2005		4	NA	NA	NA		not in database	marine	0.37	NA	NA	NA	NA	NA	NA	NA	NA	NA	17	9
Mullus_surmuletus	1733	OSTEICHTHYES	PERCIFORMES	MULLIDAE	Mullus	surmuletus	2007	0.63	0.26	10.6	11	4.81	30	10	LC	2014		NA	NA	2	NA		not in database	marine	0.64	730	730	550	10	454	wild	medium	acceptable	454585	17	252
Scomber_japonicus	917	OSTEICHTHYES	SCOMBRIFORMES	SCOMBRIDAE	Scomber	japonicus	2010	0.74	0.2	10.62	11	2.92	30	8	LC	2011		1800000	932500	1	NA		not in database	marine	0.7025	821	821	1595	18	454	wild	medium	acceptable	454	17	390
Hemigrammus_bleheri	479	OSTEICHTHYES	CHARACIFORMES	CHARACIDAE	Hemigrammus	bleheri	2005	0.7	0.18	10.75	11	7.29	30	8				NA	NA	NA	NA		not in database	freshwater	0.725	NA	NA	NA	NA	NA	NA	NA	NA	NA	16	166
Prochilodus_argenteus	383	OSTEICHTHYES	CHARACIFORMES	PROCHILONDONTIDAE	Prochilodus	argenteus	2006	0.67	0.17	10.77	11	6.61	30	13		NE		NA	NA	NA	NA		not in database	freshwater	0.6575	NA	NA	NA	NA	NA	NA	NA	NA	NA	17	334
Cycleptus_elongatus	556	OSTEICHTHYES	CYPRINIFORMES	CATOSTOMIDAE	Cycleptus	elongatus	2007	0.67	0.28	10.9	11	9.05	30	11	LC	2011		NA	NA	NA	NA		not in database	freshwater	0.654	NA	NA	NA	13	454	wild	medium	acceptable	454	16	90
Probarbus_jullieni	4748	OSTEICHTHYES	CYPRINIFORMES	CYPRINIDAE	Probarbus	jullieni	2004	0.85	0.08	11.17	11	3.66	30	6	EN	2011		500000	NA	NA	NA		not in database	freshwater	0.599165	NA	NA	NA	NA	NA	NA	NA	NA	NA	16	333
Mullus_barbatus	1732	OSTEICHTHYES	PERCIFORMES	MULLIDAE	Mullus	barbatus	2007	0.71	0.23	11.2	11	6.34	30	10	LC	2014		79000	NA	NA	NA		not in database	marine	0.64	NA	NA	NA	NA	NA	NA	NA	NA	NA	16	251
Leiocassis_longirostris	5388	OSTEICHTHYES	SILURIFORMES	BAGRIDAE	Leiocassis	longirostris	2009	0.78	0.16	11.71	12	3.74	30	17	DD	2007		NA	NA	NA	NA		not in database	freshwater	0.603333	NA	NA	NA	NA	NA	NA	NA	NA	NA	19	206
Hypomesus_transpacificus	1588	OSTEICHTHYES	OSMERIFORMES	OSMERIDAE	Hypomesus	transpacificus	2009	0.68	0.26	11.88	12	7.65	30	24	CR	2012		18000	NA	1	NA		not in database	mix	0.602	NA	NA	NA	NA	NA	NA	NA	NA	NA	19	180
Gambusia_affinis	3923	OSTEICHTHYES	CYPRINODONTIFORMES	POECILIIDAE	Gambusia	affinis	2011	0.74	0.23	13.2	13	7.73	30	10	LC	2012	freshwater	146	668	3	3		not in database	freshwater	0.642222	90	90	NA	3		unknown	medium	acceptable	442454524	21	145
Chaetodon_meyeri	1318	OSTEICHTHYES	PERCIFORMES	CHAETODONTIDAE	Chaetodon	meyeri	2011	0.85	0.14	13.5	14	4.24	30	8	LC	2009		NA	NA	NA	NA		not in database	marine	0.772857	NA	NA	NA	NA	NA	NA	NA	NA	NA	24	57
Acanthurus_nigricans	1319	OSTEICHTHYES	PERCIFORMES	ACANTHURIDAE	Acanthurus	nigricans	2011	0.88	0.06	17.8	18	5.22	30	10	LC	2012		NA	NA	NA	NA		not in database	marine	0.763333	NA	NA	NA	NA	NA	NA	NA	NA	NA	42	6
Sardinops_sagax	5922	OSTEICHTHYES	CLUPEIFORMES	CLUPEIDAE	Sardinops	sagax	2004	0.9	0.11	19.18	19	6.52	30	11	LC	2008	marine	65000	37500	1	3		TRUE	marine	0.692907	821	821	267.3	25	454	wild	medium	acceptable	454584	48	379
Thaleichthys_pacificus	2432	OSTEICHTHYES	OSMERIFORMES	OSMERIDAE	Thaleichthys	pacificus	2004	0.35	0.15	2.89	3	1.17	31	9	LC	2013		60000	NA	2	NA		FALSE	mix	0.602	912	912	NA	5	1	wild	medium	acceptable	1454	3	442
Macquaria_ambigua	1510	OSTEICHTHYES	PERCIFORMES	PERCICHTHYIDAE	Macquaria	ambigua	NA	0.62	NA	3.5	4	NA	31	8			freshwater	500000	250000	2	3.5		not in database	freshwater	0.5125	1642	912	13200	20	454	wild	medium	acceptable	454	4	232
Carcharhinus_isodon	1858	CHONDRICHTHYES	CARCHARHINIFORMES	CARCHARHINIDAE	Carcharhinus	isodon	2012	0.44	0.34	5.79	6	6.28	31	29	LC	2009		6	NA	3.9	NA		not in database	marine	0.62	1570	1423	NA	8	822	wild	medium	acceptable	454822	7	47
Carcharhinus_limbatus	2445	CHONDRICHTHYES	CARCHARHINIFORMES	CARCHARHINIDAE	Carcharhinus	limbatus	2005	0.47	0.34	9.56	10	10.78	31	9	NT	2003		10	NA	3	NA		not in database	marine	0.62	2555	NA	67540	12	822	wild	medium	acceptable	454822	14	48
Stegostoma_fasciatum	1370	CHONDRICHTHYES	ORECTOLOBIFORMES	STEGOSTOMIDAE	Stegostoma	fasciatum	2006	0.77	0.18	9.86	10	5.6	31	14	EN	2006		NA	NA	NA	NA		not in database	marine	0.77	NA	NA	NA	NA	NA	NA	NA	NA	NA	14	428
Lutjanus_synagris	4025	OSTEICHTHYES	PERCIFORMES	LUTJANIDAE	Lutjanus	synagris	2007	0.61	0.31	10.48	10	6.87	31	25	NT	2015		NA	NA	1	NA		not in database	marine	0.56802	730	365	1941.5	10	454	wild	medium	acceptable	454585	14	227
Chrosomus_eos	27	OSTEICHTHYES	CYPRINIFORMES	CYPRINIDAE	Chrosomus	eos	2009	0.68	0.2	12.89	13	7.3	31	9	LC	2011		6450	NA	NA	NA		not in database	freshwater	0.599165	NA	NA	NA	3	454	wild	medium	acceptable	454	22	65
Ptychocheilus_lucius	5925	OSTEICHTHYES	CYPRINIFORMES	CYPRINIDAE	Ptychocheilus	lucius	2015	0.81	0.17	13.53	14	5.28	31	19	VU	2013	freshwater	NA	85554	NA	5		not in database	freshwater	0.599165	NA	NA	NA	12	454	wild	medium	acceptable	454	24	354
Semaprochilodus_insignis	3661	OSTEICHTHYES	CHARACIFORMES	PROCHILONDONTIDAE	Semaprochilodus	insignis	2010	0.79	0.14	16.38	16	6.41	31	16		NE		NA	NA	NA	NA		not in database	freshwater	0.6575	NA	NA	NA	NA	NA	NA	NA	NA	NA	32	408
Astatoreochromis_alluaudi	5374	OSTEICHTHYES	CICHLIFORMES	CICHLIDAE	Astatoreochromis	alluaudi	1999	0.82	0.27	17.43	17	8.12	31	7	LC	2010		NA	NA	NA	NA		not in database	freshwater	0.6965	NA	NA	NA	NA	NA	NA	NA	NA	NA	35	28
Ponticola_kessleri	5107	OSTEICHTHYES	GOBIIFORMES	GOBIIDAE	Ponticola	kessleri	2007	0.44	0.17	2.64	3	0.84	32	14	LC	2010		576	NA	2	NA		not in database	mix	0.520324	NA	NA	NA	NA	NA	NA	NA	NA	NA	3	328
Lampetra_fluviatilis	1725	PETROMYZONTIDA	PETROMYZONTIFORMES	PETROMYZONTIDAE	Lampetra	fluviatilis	2013	0.48	0.18	3.38	3	1.12	32	13	LC	2011		42500	NA	4	NA		not in database	mix	0.48	2250	2250	82.5	10	454	wild	medium	acceptable	454	3	202
Opsaridium_microlepis	5092	OSTEICHTHYES	CYPRINIFORMES	CYPRINIDAE	Opsaridium	microlepis	2013	0.4	0.31	4.07	4	2.02	32	14	EN	2006		NA	NA	NA	NA		not in database	freshwater	0.599165	NA	NA	NA	NA	NA	NA	NA	NA	NA	4	287
Megalobrama_amblycephala	2939	OSTEICHTHYES	CYPRINIFORMES	CYPRINIDAE	Megalobrama	amblycephala	2013	0.59	0.27	4.1	4	1.8	32	20	LC	2011		NA	NA	NA	NA		not in database	freshwater	0.599165	NA	NA	NA	NA	NA	NA	NA	NA	NA	4	237
Kareius_bicoloratus	4882	OSTEICHTHYES	PLEURONECTIFORMES	PLEURONECTIDAE	Kareirus	bicoloratus	2009	0.51	0.24	4.18	4	0.87	32	11				NA	NA	NA	NA		not in database	marine	0.670909	NA	NA	NA	12	454	wild	medium	acceptable	454	4	199
Schizothorax_wangchiachii	2793	OSTEICHTHYES	CYPRINIFORMES	CYPRINIDAE	Schizothorax	wangchiachii	2013	0.61	0.19	4.27	4	1.62	32	11	NT	2011		NA	NA	NA	NA		not in database	freshwater	0.599165	NA	NA	NA	NA	NA	NA	NA	NA	NA	4	386
Hexagrammos_otakii	974	OSTEICHTHYES	SCORPAENIFORMES	HEXAGRAMMIDAE	Hexagrammos	otakii	2009	0.49	0.17	4.33	4	2.5	32	10				NA	NA	NA	NA		not in database	marine	0.72	NA	NA	NA	NA	NA	NA	NA	NA	NA	4	171
Gobiocypris_rarus	2803	OSTEICHTHYES	CYPRINIFORMES	CYPRINIDAE	Gobiocypris	rarus	2007	0.5	0.25	4.42	4	1.5	32	19				NA	NA	NA	NA		not in database	freshwater	0.599165	NA	NA	NA	NA	NA	NA	NA	NA	NA	4	156
Onychostoma_sima	5393	OSTEICHTHYES	CYPRINIFORMES	CYPRINIDAE	Onychostoma	sima	2009	0.57	0.22	4.65	5	2.34	32	17	DD			NA	NA	NA	NA		not in database	freshwater	0.599165	NA	NA	NA	NA	NA	NA	NA	NA	NA	5	285
Labeo_fimbriatus	4772	OSTEICHTHYES	CYPRINIFORMES	CYPRINIDAE	Labeo	fimbriatus	2012	0.54	0.21	4.81	5	1.6	32	16	LC	2011		525893	NA	NA	NA		not in database	freshwater	0.599165	NA	NA	NA	NA	NA	NA	NA	NA	NA	5	201
Rhinogobio_cylindricus	4477	OSTEICHTHYES	CYPRINIFORMES	CYPRINIDAE	Rhinogobio	cylindricus	2013	0.6	0.21	5.12	5	2.2	32	17		NE		NA	NA	NA	NA		not in database	freshwater	0.599165	NA	NA	NA	NA	NA	NA	NA	NA	NA	5	363
Mustelus_henlei	918	CHONDRICHTHYES	CARCHARHINIFORMES	TRIAKIDAE	Mustelus	henlei	2012	0.44	0.19	5.36	5	2.66	32	11	LC	2005		5	NA	2.2	NA		not in database	marine	0.52	2062	1131	NA	13	822	wild	medium	acceptable	454822	5	255
Hippocampus_guttulatus	3652	OSTEICHTHYES	SYNGNATHIFORMES	SYNGNATHIDAE	Hippocampus	guttulatus	2007	0.47	0.26	6.25	6	4.2	32	12	DD	2012		581	NA	0.5	NA		not in database	marine	0.732	NA	NA	NA	6	520	captivity	small	acceptable	520	7	175
Carcharhinus_acronotus	1859	CHONDRICHTHYES	CARCHARHINIFORMES	CARCHARHINIDAE	Carcharhinus	acronotus	2012	0.49	0.3	6.41	6	5.92	32	37	NT	2009		6	NA	2	NA		not in database	marine	0.62	1369	1003	10395	19	822	wild	medium	acceptable	454822	7	46
Chrosomus_neogaeus	26	OSTEICHTHYES	CYPRINIFORMES	CYPRINIDAE	Chrosomus	neogaeus	2009	0.54	0.23	6.56	7	4.16	32	9	LC	2011		3060	NA	NA	NA		not in database	freshwater	0.599165	NA	NA	NA	6	454	wild	medium	acceptable	454	8	66
Gila_elegans	5925	OSTEICHTHYES	CYPRINIFORMES	CYPRINIDAE	Gila	elegans	NA	0.694	0.201312	7.05263	7	2.46021	32	19	CR	2012	freshwater	NA	NA	NA	NA		not in database	freshwater	0.599165	NA	NA	NA	NA	NA	NA	NA	NA	NA	8	149
Pimelodus_grosskopfii	105	OSTEICHTHYES	SILURIFORMES	PIMELODIDAE	PimelodusGrosskopfii	Pimelodusgrosskopfii	2011	0.7	0.11	7.3	7	4.32	32	10	CR	2014		NA	NA	NA	NA		not in database	freshwater	0.671667	NA	NA	NA	NA	NA	NA	NA	NA	NA	8	307
Spinibarbus_sinensis	5392	OSTEICHTHYES	CYPRINIFORMES	CYPRINIDAE	Spinibarbus	sinensis	2012	0.79	0.19	7.47	7	3.73	32	17		NE		NA	NA	NA	NA		not in database	freshwater	0.599165	NA	NA	NA	NA	NA	NA	NA	NA	NA	8	419
Rasbora_borapetensis	2547	OSTEICHTHYES	CYPRINIFORMES	CYPRINIDAE	Rasbora	borapetensis	2013	0.54	0.29	8.58	9	7.2	32	24	LC	2012		40	NA	NA	NA		not in database	freshwater	0.599165	NA	NA	NA	NA	NA	NA	NA	NA	NA	12	358
Symphodus_melops	2525	OSTEICHTHYES	PERCIFORMES	LABRIDAE	Symphodus	melops	2009	0.7	0.14	8.58	9	4.56	32	12	LC	2010		NA	NA	2	NA		not in database	marine	0.721429	912	912	NA	9	454	wild	medium	acceptable	454	12	431
Ocyurus_chrysurus	4027	OSTEICHTHYES	PERCIFORMES	LUTJANIDAE	Ocyurus	chrysurus	2007	0.61	0.28	8.96	9	5.54	32	24	DD			NA	NA	NA	NA		not in database	marine	0.56802	730	NA	2238.5	14	523	unknown	medium	acceptable	454523	12	277
Esomus_metallicus	2549	OSTEICHTHYES	CYPRINIFORMES	CYPRINIDAE	Esomus	metallicus	2012	0.6	0.29	9.45	9	7.2	32	29	LC	2011		NA	NA	NA	NA		not in database	freshwater	0.599165	NA	NA	NA	NA	NA	NA	NA	NA	NA	12	130
Lutjanus_analis	4026	OSTEICHTHYES	PERCIFORMES	LUTJANIDAE	Lutjanus	analis	2007	0.59	0.34	9.86	10	7.67	32	21	NT	2015	marine	NA	NA	5.5	5.5	overfished	FALSE	marine	0.56802	2007	NA	8580	29	454	wild	medium	acceptable	454	14	222
Sarcocheilichthys_variegatus	1698	OSTEICHTHYES	CYPRINIFORMES	CYPRINIDAE	Sarcocheilichthys	variegatus	2008	0.71	0.2	10.8	11	5.68	32	15		NE		NA	NA	NA	NA		not in database	freshwater	0.599165	NA	NA	NA	NA	NA	NA	NA	NA	NA	16	377
Brycon_amazonicus	127	OSTEICHTHYES	CHARACIFORMES	CHARACIDAE	Brycon	amazonicus	2013	0.76	0.09	11.12	11	3.14	32	8	LC	2007		NA	NA	NA	NA		not in database	freshwater	0.725	NA	NA	NA	NA	NA	NA	NA	NA	NA	16	42
Pagellus_bogaraveo	3810	OSTEICHTHYES	PERCIFORMES	SPARIDAE	Pagellus	bogaraveo	2006	0.82	0.15	12.17	12	5.72	32	12	NT	2009		50000	NA	4	NA		not in database	marine	0.746364	NA	NA	2200	15	454	wild	medium	acceptable	454	19	296
Mylopharyngodon_piceus	5537	OSTEICHTHYES	CYPRINIFORMES	CYPRINIDAE	Mylopharyngodon	piceus	2013	0.82	0.22	13.07	13	3.96	32	28	DD	2012		3000000	NA	4	NA		not in database	freshwater	0.599165	NA	NA	NA	NA	NA	NA	NA	NA	NA	21	258
Scomber_australasicus	4796	OSTEICHTHYES	SCOMBRIFORMES	SCOMBRIDAE	Scomber	australasicus	2009	0.73	0.17	16.2	16	6.7	32	10	LC	2011		73000	69000	1	NA		not in database	marine	0.7025	NA	NA	NA	NA	NA	NA	NA	NA	NA	29	389
Acanthopagrus_schlegeli	196	OSTEICHTHYES	PERCIFORMES	POMACENTRIDAE	Acanthopagrus	schlegeli	2010	0.85	0.12	16.7	17	7.76	32	20	LC			NA	NA	NA	NA		not in database	marine	0.740411	NA	NA	NA	NA	NA	NA	NA	NA	NA	37	5
Gnathopogon_elongatus	2544	OSTEICHTHYES	CYPRINIFORMES	CYPRINIDAE	Gnathopogon	elongatus	2007	0.9	0.08	16.86	17	4.07	32	14				NA	NA	NA	NA		not in database	freshwater	0.599165	NA	NA	NA	NA	NA	NA	NA	NA	NA	35	154
Tribolodon_hakonensis	2551	OSTEICHTHYES	CYPRINIFORMES	CYPRINIDAE	Tribolodon	hakonensis	2011	0.84	0.18	19.19	19	6.28	32	21		NE		NA	NA	NA	NA		not in database	freshwater	0.599165	NA	NA	NA	NA	NA	NA	NA	NA	NA	44	457
Diplodus_sargus	3715	OSTEICHTHYES	PERCIFORMES	SPARIDAE	Diplodus	sargus	2008	0.73	0.12	20.62	21	5.18	32	8				536360	NA	2	NA		not in database	marine	0.746364	NA	NA	1000	21	454	wild	medium	acceptable	454	61	110
Pagellus_erythrinus	3964	OSTEICHTHYES	PERCIFORMES	SPARIDAE	Pagellus	erythrinus	2003	0.62	0.13	21.14	21	10.25	32	7	LC	2009		362200	NA	1	NA		not in database	marine	0.746364	NA	NA	NA	NA	NA	NA	NA	NA	NA	57	297
Pterapogon_kauderni	2117	OSTEICHTHYES	PERCIFORMES	APOGONIDAE	Pterapogon	kauderni	2005	0.83	0.11	19	19	6.98	33	7	EN	2007		40	NA	0.83	NA		not in database	marine	0.7775	NA	NA	NA	NA	NA	NA	NA	NA	NA	44	353
Etheostoma_chermocki	2469	OSTEICHTHYES	PERCIFORMES	PERCIDAE	Etheostoma	chermocki	2007	0.6	0.26	7.25	7	5.37	34	8	CR	2011		NA	NA	NA	NA		not in database	freshwater	0.64254	NA	NA	NA	NA	NA	NA	NA	NA	NA	8	132
Agonostomus_monticola	1538	OSTEICHTHYES	MUGILIFORMES	MUGILIDAE	Agonostomus	monticola	2009	0.66	0.23	7.47	7	4.28	34	20	LC	2013		538238	NA	NA	NA		not in database	freshwater	0.67	NA	NA	NA	NA	NA	NA	NA	NA	NA	8	10
Lampetra_planeri	1726	PETROMYZONTIDA	PETROMYZONTIFORMES	PETROMYZONTIDAE	Lampetra	planeri	2013	0.48	0.12	3.15	3	1.21	35	13	LC	2011		10000	NA	3	NA		not in database	freshwater	0.48	1916	1916	NA	7	454	wild	medium	acceptable	454	3	203
Chiloscyllium_plagiosum	1331	CHONDRICHTHYES	ORECTOLOBIFORMES	HEMISCYLLIIDAE	Chiloscyllium	plagiosum	2009	0.62	0.25	7	7	2.92	35	12	NT	2005		NA	NA	NA	NA		not in database	marine	0.62	NA	NA	NA	25	1	wild	medium	acceptable	1	8	63
Lutjanus_kasmira	631	OSTEICHTHYES	PERCIFORMES	LUTJANIDAE	Lutjanus	kasmira	2011	0.4	0.22	7.62	8	4.29	35	13	LC	2015		NA	NA	NA	NA		not in database	marine	0.56802	NA	NA	NA	NA	NA	NA	NA	NA	NA	10	225
Serranus_cabrilla	4377	OSTEICHTHYES	PERCIFORMES	SERRANIDAE	Serranus	cabrilla	2011	0.73	0.1	9.73	10	4.8	35	11	LC	2013		NA	NA	NA	NA		not in database	marine	0.766667	NA	NA	NA	NA	NA	NA	NA	NA	NA	13	411
Brachyplatystoma_rousseauxii	443	OSTEICHTHYES	SILURIFORMES	PIMELODIDAE	Brachyplatystoma	rousseauxii	2010	0.64	0.23	9.87	10	5.12	35	30	LC	2007		NA	NA	NA	NA		not in database	freshwater	0.671667	NA	NA	NA	NA	NA	NA	NA	NA	NA	13	38
Lateolabrax_japonicus	2285	OSTEICHTHYES	PERCIFORMES	SCIAENIDAE	Laterolabrax	japonicus	2007	0.75	0.19	11.86	12	5.96	35	22				17822576	NA	2	NA		not in database	mix	0.637877	NA	NA	NA	NA	NA	NA	NA	NA	NA	17	205
Symphodus_tinca	1736	OSTEICHTHYES	PERCIFORMES	LABRIDAE	Symphodus	tinca	2006	0.8	0.08	12.38	12	2.56	35	8	LC	2010		NA	NA	2	NA		not in database	marine	0.721429	NA	NA	NA	NA	NA	NA	NA	NA	NA	17	433
Pomatoschistus_marmoratus	5927	OSTEICHTHYES	GOBIIFORMES	GOBIIDAE	Pomatoschistus	marmoratus	2014	0.62	NA	14.38	14	9.3	35	8	LC	2014	marine	1226	763	1	1		not in database	marine	0.520324	NA	NA	NA	2	454	wild	medium	acceptable	454	23	326
Glyptosternon_maculatum	1937	OSTEICHTHYES	SILURIFORMES	SISORIDAE	Glyptosternum	maculatum	2009	0.47	0.38	4.5	5	1.86	36	16	LC	2010		NA	NA	NA	NA		not in database	freshwater	0.75	NA	NA	NA	NA	NA	NA	NA	NA	NA	5	151
Pseudorasbora_parva	2564	OSTEICHTHYES	CYPRINIFORMES	CYPRINIDAE	Pseudorasbora	parva	2004	0.53	0.24	4.93	5	1.82	36	14	LC	2012		3060	NA	1	NA		not in database	freshwater	0.599165	NA	NA	NA	NA	NA	NA	NA	NA	NA	5	349
Triplophysa_xiangxensis	5427	OSTEICHTHYES	CYPRINIFORMES	BALITORIDAE	Triplophysa	xiangxensis	2012	0.75	0.17	5.38	5	1.82	36	16	VU	1996		NA	NA	NA	NA		not in database	freshwater	0.703333	NA	NA	NA	NA	NA	NA	NA	NA	NA	5	458
Hypophthalmichthys_nobilis	5532	OSTEICHTHYES	CYPRINIFORMES	CYPRINIDAE	Hypophthalmichthys	nobilis	2013	0.53	0.19	5.59	6	2.22	36	37	NT	2011		NA	NA	NA	NA		not in database	freshwater	0.599165	NA	NA	NA	NA	NA	NA	NA	NA	NA	7	182
Pelteobagrus_fulvidraco	208	OSTEICHTHYES	SILURIFORMES	BAGRIDAE	Pelteobagrus	fulvidraco	2010	0.69	0.19	8.64	9	4.38	36	14	LC	2011		NA	NA	3	NA		not in database	freshwater	0.603333	NA	NA	NA	NA	NA	NA	NA	NA	NA	11	302
Alburnoides_fasciatus	295	OSTEICHTHYES	CYPRINIFORMES	CYPRINIDAE	Alburnoides	fasciatus	2013	0.65	0.14	9.64	10	4.95	36	11	LC	2014		NA	NA	NA	NA		not in database	freshwater	0.599165	NA	NA	NA	NA	NA	NA	NA	NA	NA	13	12
Pleuronectes_herzensteini	2474	OSTEICHTHYES	PLEURONECTIFORMES	PLEURONECTIDAE	Pleuronectes	herzensteini	2007	0.74	0.08	18.38	18	7.58	36	8		NE		NA	NA	3.5	NA		not in database	marine	0.670909	NA	NA	NA	NA	NA	NA	NA	NA	NA	38	316
Coris_bulbifrons	5020	OSTEICHTHYES	PERCIFORMES	LABRIDAE	Coris	bulbifrons	2013	0.38	0.2	4.41	4	2.06	37	17	VU	2008		NA	NA	NA	NA		not in database	marine	0.721429	NA	NA	NA	NA	NA	NA	NA	NA	NA	4	83
Ichthyomyzon_unicuspis	3105	PETROMYZONTIDA	PETROMYZONTIFORMES	PETROMYZONTIDAE	Ichthyomyzon	unicuspis	2009	0.52	0.21	5.07	5	2.27	37	14	LC	2013		27400	NA	6	NA		not in database	freshwater	0.48	NA	NA	NA	8	454	wild	medium	acceptable	454	5	194
Nannoperca_australis	890	OSTEICHTHYES	PERCIFORMES	PERCICHTHYIDAE	Nannoperca	australis	2012	0.65	0.14	7.56	8	3.11	38	18		NE		679	NA	NA	NA		not in database	freshwater	0.5125	NA	NA	NA	NA	NA	NA	NA	NA	NA	9	260
Syngnathus_auliscus	5307	OSTEICHTHYES	SYNGNATHIFORMES	SYNGNATHIDAE	Syngnathus	auliscus	2006	0.75	0.14	11	11	6.39	38	6		2010		NA	NA	NA	NA		not in database	marine	0.732	NA	NA	NA	NA	NA	NA	NA	NA	NA	15	435
Glyptothorax_laosensis	2287	OSTEICHTHYES	SILURIFORMES	SISORIDAE	Glyptothorax	laosensis	2012	0.85	0.09	5	5	1.69	39	8	LC	2012		NA	NA	NA	NA		not in database	freshwater	0.75	NA	NA	NA	NA	NA	NA	NA	NA	NA	5	152
Coregonus_oxyrinchus	1995	OSTEICHTHYES	SALMONIFORMES	SALMONIDAE	Coregonus	oxyrinchus	1999	0.64	0.21	6.67	7	4.08	39	6	EX	2008		NA	NA	NA	NA		not in database	freshwater	0.5784	NA	NA	NA	NA	NA	NA	NA	NA	NA	8	79
Plectropomus_leopardus	5508	OSTEICHTHYES	PERCIFORMES	SERRANIDAE	Plectropomus	leopardus	2010	0.79	0.14	7.55	8	3.93	39	11	NT	2004		457900	NA	2	NA		FALSE	marine	0.666154	1095	1277	12980	26	454	wild	medium	acceptable	454	9	313
Chrysoblephus_puniceus	1012	OSTEICHTHYES	PERCIFORMES	SPARIDAE	Chrysoblephus	puniceus	2009	0.79	0.21	17	17	10.11	39	11	LC	2009		NA	NA	NA	NA		not in database	marine	0.746364	NA	NA	NA	NA	NA	NA	NA	NA	NA	29	68
Tanakia_tanago	2606	OSTEICHTHYES	CYPRINIFORMES	CYPRINIDAE	Tanakia	tanago	2010	0.12	0.14	1.8	2	0.45	40	5	VU	1996		NA	NA	NA	NA		not in database	freshwater	0.599165	NA	NA	NA	NA	NA	NA	NA	NA	NA	2	438
Neoceratodus_forsteri	2177	OSTEICHTHYES	CERATODONTIFORMES	NEOCERATODONTIDAE	Neoceratodus	forsteri	2013	0.45	0.32	2.67	3	1.06	40	21				NA	NA	NA	NA		not in database	freshwater	0.45	NA	NA	NA	NA	NA	NA	NA	NA	NA	3	265
Potamotrygon_motoro	286	CHONDRICHTHYES	MYLIOBATIFORMES	POTAMOTRYGONIDAE	Potamotrygon	motoro	2013	0.37	0.2	3.5	4	2.59	40	10	DD	2003		16	NA	NA	NA		not in database	freshwater	0.86	NA	NA	NA	NA	NA	NA	NA	NA	NA	4	329
Myxocyprinus_asiaticus	2789	OSTEICHTHYES	CYPRINIFORMES	CATOSTOMIDAE	Myxocyprinus	asiaticus	2013	0.49	0.2	3.97	4	1.87	40	34		NE		NA	NA	NA	NA		not in database	freshwater	0.654	NA	NA	NA	NA	NA	NA	NA	NA	NA	4	259
Leptobotia_curta	5188	OSTEICHTHYES	CYPRINIFORMES	COBITIDAE	Leptobotia	curta	2008	0.48	0.22	4.13	4	1.95	40	39	CR	2015		NA	NA	NA	NA		not in database	freshwater	0.664	NA	NA	NA	NA	NA	NA	NA	NA	NA	4	211
Rhinogobio_ventralis	5402	OSTEICHTHYES	CYPRINIFORMES	CYPRINIDAE	Rhinogobio	ventralis	2010	0.59	0.27	6.33	6	2.84	40	12		NE		NA	NA	NA	NA		not in database	freshwater	0.599165	NA	NA	NA	NA	NA	NA	NA	NA	NA	6	364
Silurus_asotus	5394	OSTEICHTHYES	SILURIFORMES	SILURIDAE	Silurus	asotus	2013	0.61	0.15	7.02	7	2.61	40	47	LC	2012		NA	NA	4	NA		not in database	freshwater	0.52	NA	NA	NA	NA	NA	NA	NA	NA	NA	8	412
Plagiognathops_microlepis	5487	OSTEICHTHYES	CYPRINIFORMES	CYPRINIDAE	Plagiognathops	microlepis	2011	0.65	0.23	7.19	7	2.07	40	32	LC	2013		NA	NA	4	NA		not in database	freshwater	0.599165	NA	NA	NA	NA	NA	NA	NA	NA	NA	8	310
Ctenogobiops_feroculus	4875	OSTEICHTHYES	CYPRINIFORMES	CYPRINIDAE	Ctenogobiops	feroculus	2006	0.54	0.27	7.5	8	7.69	40	16	LC	2015		NA	NA	NA	NA		not in database	freshwater	0.599165	NA	NA	NA	NA	NA	NA	NA	NA	NA	9	87
Macruronus_magellanicus	1188	OSTEICHTHYES	GADIFORMES	MERLUCCIIDAE	Macruronus	magellanicus	1999	0.52	0.27	9.83	10	7.3	40	12				NA	NA	NA	NA		not in database	marine	0.603333	NA	NA	NA	NA	NA	NA	NA	NA	NA	13	234
Culter_alburnus	2796	OSTEICHTHYES	CYPRINIFORMES	CYPRINIDAE	Culter	alburnus	2010	0.67	0.1	10.77	11	2.28	40	13				NA	NA	3	NA		not in database	freshwater	0.599165	NA	NA	NA	NA	NA	NA	NA	NA	NA	15	89
Chrysoblephus_laticeps	4859	OSTEICHTHYES	PERCIFORMES	SPARIDAE	Chrysoblephus	laticeps	2009	0.77	0.27	11.55	12	4.34	40	11	NT	2009		NA	NA	NA	NA		not in database	marine	0.746364	NA	NA	NA	NA	NA	NA	NA	NA	NA	17	67
Amphiprion_bicinctus	3371	OSTEICHTHYES	PERCIFORMES	POMACENTRIDAE	Amphiprion	bicinctus	2013	0.76	0.12	13.17	13	8.07	40	35				NA	NA	NA	NA		not in database	marine	0.740411	NA	NA	NA	NA	NA	NA	NA	NA	NA	19	17
Dascyllus_trimaculatus	2770	OSTEICHTHYES	PERCIFORMES	POMACENTRIDAE	Dascyllus	trimaculatus	2009	0.62	0.17	13.62	14	7.15	40	13				25000	NA	NA	NA		not in database	marine	0.740411	NA	NA	NA	NA	NA	NA	NA	NA	NA	21	109
Coreoleuciscus_splendidus	3	OSTEICHTHYES	CYPRINIFORMES	CYPRINIDAE	Coreoleuciscus	splendidus	2012	0.83	0.09	13.77	14	5.75	40	13				NA	NA	NA	NA		not in database	freshwater	0.599165	NA	NA	NA	NA	NA	NA	NA	NA	NA	21	82
Dascyllus_auripinnis	2771	OSTEICHTHYES	PERCIFORMES	POMACENTRIDAE	Dascyllus	auripinnis	2009	0.71	0.19	13.92	14	6.66	40	13				NA	NA	NA	NA		not in database	marine	0.740411	NA	NA	NA	NA	NA	NA	NA	NA	NA	21	107
Lithognathus_mormyrus	4261	OSTEICHTHYES	PERCIFORMES	SPARIDAE	Lithognathus	mormyrus	2009	0.81	0.11	14	14	6.48	40	5	LC	2009		NA	NA	2	NA		not in database	marine	0.746364	NA	NA	NA	NA	NA	NA	NA	NA	NA	21	219
Helicolenus_dactylopterus	44	OSTEICHTHYES	SCORPAENIFORMES	SEBASTIDAE	Helicolenus	dactylopterus	2003	0.66	0.17	14.67	15	7.2	40	6	LC	2013		428343	NA	13	NA		not in database	marine	0.746429	NA	NA	NA	NA	NA	NA	NA	NA	NA	24	163
Pleuragramma_antarctica	3641	OSTEICHTHYES	PERCIFORMES	NOTOTHENIIDAE	Pleuragramma	antarctica	2011	0.75	0.21	25.11	25	13.38	40	9	LC	2010		17774	NA	3	NA		not in database	marine	0.793333	NA	NA	NA	NA	NA	NA	NA	NA	NA	65	314
Atractosteus_spatula	3293	OSTEICHTHYES	PERCIFORMES	SCIAENIDAE	Atractosteus	spatula	2009	0.48	0.25	4.82	5	3.99	41	17				NA	NA	NA	NA		not in database	freshwater	0.637877	NA	NA	NA	NA	NA	NA	NA	NA	NA	5	31
Lepidomeda_copei	3236	OSTEICHTHYES	CYPRINIFORMES	CYPRINIDAE	Lepidomeda	copei	2008	0.42	0.41	5.83	6	4.71	41	6	NT	2014		NA	NA	NA	NA		not in database	freshwater	0.599165	NA	NA	NA	NA	NA	NA	NA	NA	NA	6	208
Hypophthalmichthys_molitrix	2801	OSTEICHTHYES	CYPRINIFORMES	CYPRINIDAE	Hypophthalmichthys	molitrix	2007	0.67	0.19	7.83	8	3.44	41	40	NT	2011	freshwater	500000	550000	2	5.5		not in database	freshwater	0.599165	NA	NA	NA	NA	NA	NA	NA	NA	NA	9	181
Scleropages_formosus	5458	OSTEICHTHYES	OSTEOGLOSSIFORMES	OSTEOGLOSSIDAE	Scleropages	formosus	2006	0.78	0.15	12.43	12	6.26	41	14	EN	2011		30	NA	2	NA		not in database	freshwater	0.513333	NA	NA	NA	NA	NA	NA	NA	NA	NA	16	388
Scomberomorus_brasiliensis	4022	OSTEICHTHYES	SCOMBRIFORMES	SCOMBRIDAE	Scomberomorus	brasiliensis	2009	0.67	0.29	12.72	13	8.64	41	18	LC	2011		NA	NA	3	NA		not in database	marine	0.7025	NA	NA	NA	NA	NA	NA	NA	NA	NA	19	392
Atractoscion_aequidens	2072	OSTEICHTHYES	PERCIFORMES	SCIAENIDAE	Atractoscion	aequidens	2012	0.76	0.27	17.75	18	8.15	41	12	VU	2014		NA	NA	5	NA		not in database	marine	0.637877	NA	NA	NA	NA	NA	NA	NA	NA	NA	33	30
Brachymystax_lenok	2839	OSTEICHTHYES	SALMONIFORMES	SALMONIDAE	Brachymystax	lenoktsinlingensis	2013	0.64	0.15	5.27	5	1.79	42	11				5000	NA	2	NA		not in database	mix	0.5784	NA	NA	NA	NA	NA	NA	NA	NA	NA	5	37
Oregonichthys_crameri	263	OSTEICHTHYES	CYPRINIFORMES	CYPRINIDAE	Oregonichthys	crameri	2007	0.74	0.18	10.21	10	4.89	42	16	LC	2013		NA	NA	NA	NA		not in database	freshwater	0.599165	NA	NA	NA	NA	NA	NA	NA	NA	NA	12	288
Pseudoplatystoma_corruscans	4034	OSTEICHTHYES	SILURIFORMES	PIMELODIDAE	Pseudoplatystoma	corruscans	2005	0.56	0.06	11.8	12	6.53	43	5		NE		63853	NA	NA	NA		not in database	freshwater	0.671667	NA	NA	NA	NA	NA	NA	NA	NA	NA	16	347
Squalidus_chankaensis	2397	OSTEICHTHYES	CYPRINIFORMES	CYPRINIDAE	Squalidus	chankaensis	2009	0.65	0.23	12.08	12	8.06	43	12		NE		NA	NA	2	NA		not in database	freshwater	0.599165	NA	NA	NA	NA	NA	NA	NA	NA	NA	16	422
Nibea_albiflora	5391	OSTEICHTHYES	PERCIFORMES	SCIAENIDAE	Nibea	albiflora	2009	0.59	0.27	6.23	6	2.83	44	13		NE		NA	NA	NA	NA		not in database	marine	0.637877	NA	NA	NA	NA	NA	NA	NA	NA	NA	6	273
Etheostoma_scotti	1716	OSTEICHTHYES	PERCIFORMES	PERCIDAE	Etheostoma	scotti	2008	0.83	0.13	13	13	5.37	44	8	EN	2012		NA	NA	NA	NA		not in database	freshwater	0.64254	NA	NA	NA	NA	NA	NA	NA	NA	NA	18	135
Hyporthodus_acanthistius	25	OSTEICHTHYES	PERCIFORMES	SERRANIDAE	Hyporthodus	acanthistius	2009	0.71	0.17	13.46	13	6.64	44	13	LC	2008		NA	NA	NA	NA		not in database	marine	0.666154	NA	NA	NA	NA	NA	NA	NA	NA	NA	18	190
Epinephelus_lanceolatus	5488	OSTEICHTHYES	PERCIFORMES	SERRANIDAE	Epinephelus	lanceolatus	2008	0.57	0.19	4.5	5	2.73	45	8	VU	2006		NA	NA	NA	NA		not in database	marine	0.666154	NA	NA	NA	NA	NA	NA	NA	NA	NA	5	124
Sarotherodon_melanotheron	287	OSTEICHTHYES	CICHLIFORMES	CICHLIDAE	Sarotherodon	melanotheronheudelotii	2013	0.62	0.25	8	8	4.96	45	8		NE		NA	NA	NA	NA		not in database	mix	0.6965	NA	NA	NA	NA	NA	NA	NA	NA	NA	9	380
Hippocampus_capensis	1755	OSTEICHTHYES	SYNGNATHIFORMES	SYNGNATHIDAE	Hippocampus	capensis	2007	0.65	0.2	10.27	10	4.96	45	15	EN	2012		120	NA	0.5	NA		not in database	marine	0.732	NA	NA	NA	NA	NA	NA	NA	NA	NA	12	174
Prochilodus_costatus	886	OSTEICHTHYES	CHARACIFORMES	PROCHILONDONTIDAE	Prochilodus	costatus	2006	0.45	0.25	11	11	7.8	45	6		NE		NA	NA	NA	NA		not in database	freshwater	0.6575	NA	NA	NA	NA	NA	NA	NA	NA	NA	14	335
Trachinotus_carolinus	4460	OSTEICHTHYES	PERCIFORMES	CARANGIDAE	Trachinotus	carolinus	2007	0.7	0.22	11.38	11	8.13	45	13		NE		NA	NA	NA	NA		not in database	marine	0.675	NA	NA	NA	NA	NA	NA	NA	NA	NA	14	453
Chaetodon_multicinctus	2058	OSTEICHTHYES	PERCIFORMES	CHAETODONTIDAE	Chaetodon	multicinctus	2008	0.65	0.15	11.83	12	5.1	45	12	LC	2009		NA	NA	NA	NA		not in database	marine	0.772857	NA	NA	NA	NA	NA	NA	NA	NA	NA	16	58
Centroscymnus_coelolepis	5072	CHONDRICHTHYES	SQUALIFORMES	SOMNIOSIDAE	Centroscymnus	coelolepis	2011	0.83	0.13	12.5	13	7.63	45	10	NT	2006		30	NA	NA	NA		not in database	marine	0.68	NA	NA	NA	NA	NA	NA	NA	NA	NA	18	53
Thymallus_arcticus	1325	OSTEICHTHYES	SALMONIFORMES	SALMONIDAE	Thymallus	arcticus	2008	0.78	0.11	9.5	10	4.66	46	12	LC	2008		12946	NA	2	NA		not in database	freshwater	0.5784	NA	NA	2103.25	18	454	wild	medium	acceptable	454	12	446
Sebastes_rastrelliger	5236	OSTEICHTHYES	SCORPAENIFORMES	SEBASTIDAE	Sebastes	rastrelliger	2005	0.69	0.24	11.33	11	7.37	46	6		NE		760000	NA	3.5	NA		not in database	marine	0.746429	NA	NA	NA	23	22	wild	medium	acceptable	22454	14	403
Scomber_scombrus	3536	OSTEICHTHYES	SCOMBRIFORMES	SCOMBRIDAE	Scomber	scombrus	2013	0.79	0.12	16.77	17	9.86	46	30	LC	2011		1980000	NA	1	NA		not in database	marine	0.7025	784	784	1870	17	454	wild	medium	acceptable	454585	28	391
Mulloidichthys_flavolineatus	1565	OSTEICHTHYES	PERCIFORMES	MULLIDAE	Mulloidichthys	flavolineatus	2013	0.58	0.2	6	6	2.04	47	12		NE		NA	NA	NA	NA		not in database	marine	0.64	NA	NA	NA	NA	NA	NA	NA	NA	NA	6	250
Schizothorax_biddulphi	1877	OSTEICHTHYES	CYPRINIFORMES	CYPRINIDAE	Schizothorax	biddulphi	2012	0.92	0.07	9.53	10	3.29	47	15		NE		NA	NA	NA	NA		not in database	freshwater	0.599165	NA	NA	NA	NA	NA	NA	NA	NA	NA	12	385
Oblada_melanura	1748	OSTEICHTHYES	PERCIFORMES	SPARIDAE	Oblada	melanura	2009	0.73	0.27	12.25	12	4.65	47	8	LC	2009		NA	NA	2	NA		not in database	marine	0.746364	NA	NA	NA	NA	NA	NA	NA	NA	NA	16	276
Chaetodon_trifascialis	2720	OSTEICHTHYES	PERCIFORMES	CHAETODONTIDAE	Chaetodon	trifascialis	2011	0.8	0.11	14.45	14	6.83	47	11	NT	2009		NA	NA	NA	NA		not in database	marine	0.772857	NA	NA	NA	NA	NA	NA	NA	NA	NA	20	61
Protomelas_similis	3706	OSTEICHTHYES	CICHLIFORMES	CICHLIDAE	Protomelas	similis	2004	0.92	0.07	30.2	30	12.99	47	5	LC	2006		NA	NA	NA	NA		not in database	freshwater	0.6965	NA	NA	NA	NA	NA	NA	NA	NA	NA	90	341
Iberochondrostoma_lusitanicus	4625	OSTEICHTHYES	CYPRINIFORMES	CYPRINIDAE	Iberochondrostoma	lusitanicus	2008	0.38	0.32	4.6	5	3.44	48	5	CR	2006		NA	NA	NA	NA		not in database	freshwater	0.599165	NA	NA	NA	NA	NA	NA	NA	NA	NA	5	192
Perca_flavescens	2785	OSTEICHTHYES	PERCIFORMES	PERCIDAE	Perca	flavescens	2007	0.62	0.29	5.57	6	3.54	48	32	LC	2013		109000	49948	2	NA		not in database	freshwater	0.64254	NA	NA	1055.25	12	454	wild	medium	acceptable	442454520	6	303
Trachinotus_blochii	1874	OSTEICHTHYES	PERCIFORMES	CARANGIDAE	Trachinotus	blochii	2009	0.6	0.21	8.17	8	3.04	48	12		NE		NA	NA	NA	NA		not in database	marine	0.675	NA	NA	NA	NA	NA	NA	NA	NA	NA	9	452
Jinshaia_sinensis	4475	OSTEICHTHYES	CYPRINIFORMES	BALITORIDAE	Jinshaia	sinensis	2012	0.61	0.19	10.31	10	4.61	48	13				NA	NA	NA	NA		not in database	freshwater	0.703333	NA	NA	NA	NA	NA	NA	NA	NA	NA	12	197
Platichthys_stellatus	5928	OSTEICHTHYES	PLEURONECTIFORMES	PLEURONECTIDAE	Platichthys	stellatus	2011	0.67	0.14	10.75	11	3.89	48	NA	LC	2013	marine	700000	350000	2	2		not in database	marine	0.670909	NA	NA	5005	24	1	wild	medium	acceptable	1454	14	312
Brachyplatystoma_vaillantii	4100	OSTEICHTHYES	SILURIFORMES	PIMELODIDAE	Brachyplatystoma	vaillantii	2009	0.75	0.18	11.33	11	5.64	48	15				NA	NA	NA	NA		not in database	freshwater	0.671667	NA	NA	NA	NA	NA	NA	NA	NA	NA	14	39
Pimelodus_maculatus	3614	OSTEICHTHYES	SILURIFORMES	PIMELODIDAE	Pimelodus	maculatus	2008	0.72	0.13	13.36	13	7.03	48	11		NE		140808	NA	NA	NA		not in database	freshwater	0.671667	NA	NA	NA	NA	NA	NA	NA	NA	NA	18	308
Diplodus_vulgaris	1738	OSTEICHTHYES	PERCIFORMES	SPARIDAE	Diplodus	vulgaris	2009	0.75	0.15	13.88	14	5.36	48	8	LC	2009		NA	NA	2	NA		not in database	marine	0.746364	NA	NA	NA	NA	NA	NA	NA	NA	NA	20	111
Limanda_limanda	4958	OSTEICHTHYES	PLEURONECTIFORMES	PLEURONECTIDAE	Limanda	limanda	2009	0.71	0.25	15.21	15	7.92	48	29	LC	2014		943000	NA	2	NA		not in database	marine	0.670909	NA	NA	NA	NA	NA	NA	NA	NA	NA	22	218
Trematomus_newnesi	5028	OSTEICHTHYES	PERCIFORMES	NOTOTHENIIDAE	Trematomus	newnesi	2006	0.82	0.09	15.67	16	5.96	48	6		NE		NA	NA	NA	NA		not in database	marine	0.793333	NA	NA	NA	NA	NA	NA	NA	NA	NA	24	456
Cheilodipterus_artus	4973	OSTEICHTHYES	PERCIFORMES	APOGONIDAE	Cheilodipterus	artus	2010	0.88	0.1	19.33	19	8.59	48	10				NA	NA	NA	NA		not in database	marine	0.7775	NA	NA	NA	NA	NA	NA	NA	NA	NA	33	62
Pleuronectes_platessa	2097	OSTEICHTHYES	PLEURONECTIFORMES	PLEURONECTIDAE	Pleuronectes	platessa	2002	0.71	0.15	23.14	23	6.82	48	7	LC	2014	marine	355000	700000	1	NA		FALSE	marine	0.670909	1038	1095	3850	50		unknown	medium	acceptable	2,14,454,523,585	47	317
Awaous_guamensis	2130	OSTEICHTHYES	GOBIIFORMES	GOBIIDAE	Awaous	guamensis	2011	0.56	0.28	10	10	7.35	49	10	LC	2011		NA	NA	NA	NA		not in database	mix	0.520324	NA	NA	NA	NA	NA	NA	NA	NA	NA	12	32
Squalius_torgalensis	2073	OSTEICHTHYES	CYPRINIFORMES	CYPRINIDAE	Squalius	torgalensis	2010	0.26	0.28	2.67	3	1.5	50	9	EN	2006		NA	NA	NA	NA		not in database	freshwater	0.599165	NA	NA	NA	NA	NA	NA	NA	NA	NA	3	425
Tor_tambroides	3429	OSTEICHTHYES	CYPRINIFORMES	CYPRINIDAE	Tor	tambroides	2007	0.15	0.27	3.3	3	2.67	50	10	DD	2012		21854	NA	NA	NA		not in database	freshwater	0.599165	NA	NA	NA	NA	NA	NA	NA	NA	NA	3	450
Cobitis_taenia	1271	OSTEICHTHYES	CYPRINIFORMES	COBITIDAE	Cobitis	taenia	2008	0.52	0.24	4.33	4	2.65	50	9	LC	2013		NA	NA	NA	NA		not in database	freshwater	0.664	NA	NA	NA	NA	NA	NA	NA	NA	NA	4	72
Salvelinus_leucomaenis	5410	OSTEICHTHYES	SALMONIFORMES	SALMONIDAE	Salvelinus	leucomaenis	2004	0.6	0.19	4.8	5	2.39	50	5		NE		NA	NA	NA	NA		not in database	mix	0.5784	NA	NA	NA	NA	NA	NA	NA	NA	NA	5	372
Tachysurus_vachellii	291	OSTEICHTHYES	SILURIFORMES	BAGRIDAE	Tachysurus	vachellii	2013	0.56	0.17	5.38	5	1.85	50	8	DD	2012		NA	NA	NA	NA		not in database	freshwater	0.603333	NA	NA	NA	NA	NA	NA	NA	NA	NA	5	437
Rhincodon_typus	3958	CHONDRICHTHYES	ORECTOLOBIFORMES	RHINCODONTIDAE	Rhincodon	typus	2009	0.51	0.21	6.22	6	5.12	50	9	EN	2006		300	NA	NA	NA		not in database	marine	0.51	6935	6935	18700000	54	822	wild	medium	acceptable	454782822	6	360
Labeo_chrysophekadion	80	OSTEICHTHYES	CYPRINIFORMES	CYPRINIDAE	Labeo	chrysophekadion	2011	0.41	0.31	6.9	7	7.37	50	10	LC	2011		NA	NA	NA	NA		not in database	freshwater	0.599165	NA	NA	NA	NA	NA	NA	NA	NA	NA	8	200
Sebastes_thompsoni	4432	OSTEICHTHYES	SCORPAENIFORMES	SEBASTIDAE	Sebastes	thompsoni	2000	0.68	0.21	9.75	10	6.2	50	8		NE		NA	NA	NA	NA		not in database	marine	0.746429	NA	NA	NA	NA	NA	NA	NA	NA	NA	12	406
Agosia_chrysogaster	4935	OSTEICHTHYES	CYPRINIFORMES	CYPRINIDAE	Agosia	chrysogaster	2012	0.56	0.28	9.94	10	8.84	50	16	LC	2013		NA	NA	NA	NA		not in database	freshwater	0.599165	NA	NA	NA	NA	NA	NA	NA	NA	NA	12	11
Acanthopagrus_berda	2264	OSTEICHTHYES	PERCIFORMES	POMACENTRIDAE	Acanthopagrus	berda	2006	0.45	0.19	13.25	13	3.65	50	8	LC			NA	NA	NA	NA		not in database	marine	0.740411	NA	NA	NA	NA	NA	NA	NA	NA	NA	17	3
Danio_rerio	5937	OSTEICHTHYES	CYPRINIFORMES	CYPRINIDAE	Danio	rerio	NA	0.71	0.274153	13.3333	13	9.11409	50	6	LC	2010	freshwater	500	450	0.2	0.51		not in database	freshwater	0.599165	NA	NA	NA	5.5	3	captivity	large	high	3,70,71,140,141,482,607,662,802,1094,1105,1167,1168,1251	17	105
Trachurus_japonicus	5918	OSTEICHTHYES	PERCIFORMES	CARANGIDAE	Trachurus	japonicus	2009	0.7	0.14	14	14	5.86	50	11		NE	marine	410400	229450	3	3		FALSE	marine	0.675	NA	NA	363	NA		unknown	small	low	454	19	454
Chaetodon_lunulatus	2721	OSTEICHTHYES	PERCIFORMES	CHAETODONTIDAE	Chaetodon	lunulatus	2011	0.78	0.22	15.33	15	6.93	50	12	LC	2009		NA	NA	NA	NA		not in database	marine	0.772857	NA	NA	NA	NA	NA	NA	NA	NA	NA	22	56
Dissostichus_eleginoides	4485	OSTEICHTHYES	PERCIFORMES	NOTOTHENIIDAE	Dissostichus	eleginoides	2004	0.81	0.12	15.6	16	8.56	50	5				545665	NA	6	NA		not in database	marine	0.793333	NA	NA	NA	NA	NA	NA	NA	NA	NA	24	115
Hypoplectrus_puella	3898	OSTEICHTHYES	PERCIFORMES	SERRANIDAE	Hypoplectrus	puella	2008	0.84	0.11	15.7	16	8.56	50	10	LC	2012		NA	NA	NA	NA		not in database	marine	0.766667	NA	NA	NA	NA	NA	NA	NA	NA	NA	24	188
Coryphopterus_personatus	2074	OSTEICHTHYES	GADIFORMES	MACROURIDAE	Coryphopterus	personatus	2005	0.6	0.27	15.8	16	13.37	50	5	VU	2011		NA	NA	NA	NA		not in database	marine	0.635	NA	NA	NA	NA	NA	NA	NA	NA	NA	24	86
Pimephales_promelas	555	OSTEICHTHYES	CYPRINIFORMES	CYPRINIDAE	Pimephales	promelas	2003	0.71	0.2	16.86	17	8.78	50	7	LC	2013		10164	NA	1	NA		not in database	freshwater	0.599165	60	60	NA	2	1	wild	medium	acceptable	1442	27	309
Epinephelus_striatus	13	OSTEICHTHYES	PERCIFORMES	SERRANIDAE	Epinephelus	striatus	2012	0.81	0.17	17	17	7.02	50	10	EN	2003	marine	6500000	3425000	4	4.5		not in database	marine	0.666154	NA	NA	13750	16	454	wild	medium	acceptable	454	27	128
Acanthopagrus_latus	5385	OSTEICHTHYES	PERCIFORMES	POMACENTRIDAE	Acanthopagrus	latus	2006	0.74	0.15	17.09	17	4.7	50	11	DD			NA	NA	3.5	NA		not in database	marine	0.740411	NA	NA	NA	NA	NA	NA	NA	NA	NA	26	4
Engraulis_encrasicolus	3616	OSTEICHTHYES	CLUPEIFORMES	ENGRAULIDAE	Engraulis	encrasicolus	2009	0.77	0.13	17.27	17	7.25	50	11	LC	2013		503000	NA	1	NA		not in database	marine	0.646208	365	365	NA	3	454	wild	medium	acceptable	454	27	116
Symphodus_ocellatus	279	OSTEICHTHYES	PERCIFORMES	LABRIDAE	Symphodus	ocellatus	2000	0.85	0.07	20.43	20	7.93	50	7	LC	2010		NA	NA	1	NA		not in database	marine	0.721429	NA	NA	NA	NA	NA	NA	NA	NA	NA	36	432
Protomelas_fenestratus	3705	OSTEICHTHYES	CICHLIFORMES	CICHLIDAE	Protomelas	fenestratus	2004	0.84	0.11	23.2	23	10.71	50	5	LC	2006		NA	NA	NA	NA		not in database	freshwater	0.6965	NA	NA	NA	NA	NA	NA	NA	NA	NA	46	340
Sardina_pilchardus	5923	OSTEICHTHYES	CLUPEIFORMES	CLUPEIDAE	Sardina	pilchardus	2007	0.77	0.09	30.13	30	8.94	50	8	LC	2013	marine	490000	55000	1	2		FALSE	marine	0.692907	730	730	NA	15	454	wild	medium	acceptable	454585	83	378
Osteoglossum_ferreirai	3003	OSTEICHTHYES	OSTEOGLOSSIFORMES	OSTEOGLOSSIDAE	Osteoglossum	ferreirai	2003	0.46	0.22	4.33	4	2.07	51	6	LC	2009		NA	NA	NA	NA		not in database	freshwater	0.513333	NA	NA	NA	NA	NA	NA	NA	NA	NA	4	295
Moxostoma_duquesnei	4006	OSTEICHTHYES	CYPRINIFORMES	CATOSTOMIDAE	Moxostoma	duquesnei	2008	0.59	0.16	12.25	12	5.5	51	8	LC	2013		NA	NA	NA	NA		not in database	freshwater	0.654	NA	NA	NA	NA	NA	NA	NA	NA	NA	15	246
Astyanax_fasciatus	4725	OSTEICHTHYES	CHARACIFORMES	CHARACIDAE	Astyanax	fasciatus	2003	0.71	0.13	15	15	5.22	51	6				NA	NA	NA	NA		not in database	freshwater	0.725	NA	NA	NA	NA	NA	NA	NA	NA	NA	21	29
Epinephelus_itajara	4457	OSTEICHTHYES	PERCIFORMES	SERRANIDAE	Epinephelus	itajara	2013	0.46	0.26	5.41	5	2.95	52	29	CR	2011		NA	NA	5.5	NA		not in database	marine	0.666154	NA	NA	NA	NA	NA	NA	NA	NA	NA	5	123
Micromesistius_poutassou	5931	OSTEICHTHYES	GADIFORMES	GADIDAE	Micromesistius	poutassou	2007	0.77	0.07	11.4	11	1.52	53	5		NE		150000	NA	2	2		FALSE	marine	0.690377	602	602	456.5	20	454	wild	medium	acceptable	454585	13	241
Sebastes_mystinus	5921	OSTEICHTHYES	SCORPAENIFORMES	SEBASTIDAE	Sebastes	mystinus	2008	0.82	0.14	18.55	19	10.41	53	NA		NE	marine	524000	524000	3	4		FALSE	marine	0.746429	1642	1277	2084.5	44	22	wild	medium	acceptable	22454	31	401
Syngnathus_scovelli	3660	OSTEICHTHYES	SYNGNATHIFORMES	SYNGNATHIDAE	Syngnathus	scovelli	2012	0.9	0.06	33.67	34	7.23	53	6	LC	2013		143	NA	NA	NA		not in database	marine	0.732	NA	NA	NA	3	454	wild	medium	acceptable	454	103	436
Heterandria_formosa	4353	OSTEICHTHYES	CYPRINODONTIFORMES	POECILIIDAE	Heterandria	formosa	2011	0.69	0.15	9.5	10	5.24	54	6	LC	2012		7	NA	0.13	NA		not in database	freshwater	0.642222	NA	NA	NA	NA	NA	NA	NA	NA	NA	12	169
Sander_vitreus	5924	OSTEICHTHYES	PERCIFORMES	PERCIDAE	Sander	vitreus	2006	0.81	0.1	10.91	11	4.99	54	10	LC	2013	freshwater	612000	306000	1	4		not in database	freshwater	0.64254	NA	NA	11000	29	454	wild	medium	acceptable	23442454	13	376
Sebastes_schlegeli	5430	OSTEICHTHYES	SCORPAENIFORMES	SEBASTIDAE	Sebastes	schlegelii	2013	0.77	0.15	11.94	12	4.58	54	17		NE		780000	NA	NA	NA		not in database	marine	0.746429	NA	NA	NA	NA	NA	NA	NA	NA	NA	15	405
Pagrus_auratus	2025	OSTEICHTHYES	PERCIFORMES	SPARIDAE	Pagrus	auratus	2002	0.77	0.07	12.14	12	5.46	54	7	DD	2010		975000	1800000	3	NA		FALSE	marine	0.746364	NA	NA	NA	NA	NA	NA	NA	NA	NA	15	298
Oncorhynchus_nerka	1584	OSTEICHTHYES	SALMONIFORMES	SALMONIDAE	Oncorhynchus	nerka	2003	0.73	0.12	13.5	14	7.03	54	8	LC	2011		NA	NA	NA	NA		not in database	mix	0.5784	730	730	4240.5	8	454	wild	medium	acceptable	2,14,126,127,128,129,132,454,520,780,1143	19	282
Rhinichthys_cataractae	1856	OSTEICHTHYES	CYPRINIFORMES	CYPRINIDAE	Rhinichthys	cataractae	2006	NA	NA	9.09	9	7.88	55	11	LC	2013	freshwater	2534	1367	2	2		not in database	freshwater	0.599165	1095	1095	NA	5	454	wild	medium	acceptable	442454	10	361
Molva_molva	4077	OSTEICHTHYES	GADIFORMES	LOTIDAE	Molva	molva	2009	0.64	0.21	10.5	11	5.64	55	10		NE		60000000	NA	5	NA		not in database	marine	0.58	NA	NA	NA	NA	NA	NA	NA	NA	NA	13	245
Carcharhinus_plumbeus	3847	CHONDRICHTHYES	CARCHARHINIFORMES	CARCHARHINIDAE	Carcharhinus	plumbeus	2010	0.83	0.17	19.38	19	14.16	55	8	VU	2007		14	NA	13	NA		not in database	marine	0.62	5110	5231	65000	32		unknown	medium	acceptable	454523822	30	49
Lutjanus_argentimaculatus	5506	OSTEICHTHYES	PERCIFORMES	LUTJANIDAE	Lutjanus	argentimaculatus	2006	0.54	0.14	8.43	8	4.69	56	7	LC	2015		NA	NA	4	NA		not in database	marine	0.56802	1825	1460	4785	18	454	wild	medium	acceptable	454	9	223
Thunnus_thynnus	1038	OSTEICHTHYES	SCOMBRIFORMES	SCOMBRIDAE	Thunnus	thynnus	2004	0.67	0.23	10.44	10	6.03	56	25	EN	2011		60300000	NA	3	NA		TRUE	marine	0.7025	1368	1368	376200	15	454	wild	medium	acceptable	454	12	445
Epinephelus_marginatus	1276	OSTEICHTHYES	PERCIFORMES	SERRANIDAE	Epinephelus	marginatus	2001	0.62	0.24	13.71	14	7.06	56	7	EN	2004		NA	NA	5	NA		not in database	marine	0.666154	4015	NA	33000	50	583	captivity	tiny	acceptable	454583	19	125
Sufflogobius_bibarbatus	1936	OSTEICHTHYES	GOBIIFORMES	GOBIIDAE	Sufflogobius	bibarbat	2012	0.77	0.22	18.93	19	9.1	59	14				NA	NA	NA	NA		not in database	marine	0.520324	NA	NA	NA	NA	NA	NA	NA	NA	NA	29	430
Manta_alfredi	2429	CHONDRICHTHYES	MYLIOBATIFORMES	MOBULIDAE	Manta	alfredi	2012	0.48	0.24	4	4	2.31	60	10	VU	2006		1	NA	3	NA		not in database	marine	0.48	NA	NA	NA	NA	NA	NA	NA	NA	NA	4	235
Oncorhynchus_clarkii	3874	OSTEICHTHYES	SALMONIFORMES	SALMONIDAE	Oncorhynchus	clarkii	2009	0.52	0.25	5.67	6	2.67	60	12		NE		6500	NA	2	NA		not in database	mix	0.5784	1095	1095	10230	10	1	wild	medium	acceptable	1454	6	279
Ctenopharyngodon_idella	2781	OSTEICHTHYES	CYPRINIFORMES	CYPRINIDAE	Ctenopharyngodon	idella	2013	0.68	0.14	6.52	7	2.38	60	25				600000	NA	1	NA		not in database	freshwater	0.599165	1520	1460	24750	21	523	unknown	medium	acceptable	454523	7	88
Boleophthalmus_pectinirostris	4798	OSTEICHTHYES	PERCIFORMES	GOBIIDAE	Bolephthalmus	pectinirostris	2009	0.59	0.18	7.4	7	3.84	60	10				NA	NA	NA	NA		not in database	mix	0.520324	NA	NA	NA	NA	NA	NA	NA	NA	NA	7	36
Sebastes_viviparus	4143	OSTEICHTHYES	SCORPAENIFORMES	SEBASTIDAE	Sebastes	viviparus	1999	0.79	0.19	14.38	14	8.23	60	8		NE		NA	NA	20	NA		not in database	marine	0.746429	NA	NA	550	40	454	wild	medium	acceptable	454	18	407
Sebastes_marinus	4142	OSTEICHTHYES	SCORPAENIFORMES	SEBASTIDAE	Sebastes	marinus	1999	0.8	0.12	14.38	14	4.14	60	8		NE		350000	NA	10	NA		not in database	marine	0.746429	NA	NA	NA	NA	NA	NA	NA	NA	NA	18	398
Etheostoma_blennioides	504	OSTEICHTHYES	PERCIFORMES	PERCIDAE	Etheostoma	blennioides	2007	0.61	0.22	16.25	16	12.48	60	8	LC	2011		1832	NA	NA	NA		not in database	freshwater	0.64254	365	365	NA	5	442	unknown	medium	acceptable	442	23	131
Melanogrammus_aeglefinus	2645	OSTEICHTHYES	GADIFORMES	GADIDAE	Melanogrammus	aeglefinus	1999	0.65	0.42	25.2	25	18.21	60	7	VU	1996	marine	2628000	3	1.3	0	overfished	TRUE	marine	0.690377	602	620	9240	20	454	wild	medium	acceptable	454585	48	238
Pseudobagrus_ichikawai	5189	OSTEICHTHYES	SILURIFORMES	BAGRIDAE	Pseudobagrus	ichikawai	2001	0.54	0.21	4.75	5	1.94	61	20	VU	1996		1751	NA	2	NA		not in database	freshwater	0.603333	NA	NA	NA	NA	NA	NA	NA	NA	NA	5	344
Gadus_ogac	5934	OSTEICHTHYES	GADIFORMES	GADIDAE	Gadus	ogac	NA	0.403936	0.449062	6	6	4.89898	63	4			marine	5700000	285000	3	3.5		not in database	marine	0.690377	1277	1277	NA	12	454	wild	medium	acceptable	454	6	141
Scyliorhinus_canicula	1917	CHONDRICHTHYES	CARCHARHINIFORMES	SCYLIORHINIDAE	Scyliorhinus	canicula	2011	0.61	0.18	6.29	6	2.57	64	17	LC	2009		115	NA	3	NA		not in database	marine	0.61	2791	1642	726	12	822	wild	medium	acceptable	454822	6	394
Neogobius_melanostomus	1373	OSTEICHTHYES	GOBIIFORMES	GOBIIDAE	Neogobius	melanostomus	2007	0.59	0.19	7.3	7	2.95	64	10	LC	2008		5000	NA	1	NA		not in database	mix	0.520324	730	1277	NA	4	454	wild	medium	acceptable	454	7	269
Hypoplectrus_nigricans	3902	OSTEICHTHYES	PERCIFORMES	SERRANIDAE	Hypoplectrus	nigricans	2012	0.8	0.15	17.15	17	9.34	66	13	LC	2012		NA	NA	NA	NA		not in database	marine	0.766667	NA	NA	NA	NA	NA	NA	NA	NA	NA	23	187
Haplochromis_velifer	5375	OSTEICHTHYES	CICHLIFORMES	CICHLIDAE	Haplochromis	velifer	1999	0.52	0.27	17.43	17	12.04	66	7	VU	1996		NA	NA	NA	NA		not in database	freshwater	0.6965	NA	NA	NA	NA	NA	NA	NA	NA	NA	24	162
Iksookimia_choii	371	OSTEICHTHYES	CYPRINIFORMES	COBITIDAE	Iksookimia	choii	2009	0.83	0.09	18.7	19	5.79	67	20				NA	NA	NA	NA		not in database	freshwater	0.664	NA	NA	NA	NA	NA	NA	NA	NA	NA	28	195
Haplochromis_chilotes	2970	OSTEICHTHYES	CICHLIFORMES	CICHLIDAE	Haplochromis	chilotes	2008	0.78	0.29	25.17	25	14.55	67	12	LC	2010		NA	NA	NA	NA		not in database	freshwater	0.6965	NA	NA	NA	NA	NA	NA	NA	NA	NA	44	159
Tor_putitora	4550	OSTEICHTHYES	CYPRINIFORMES	CYPRINIDAE	Tor	putitora	2011	0.67	0.22	9.35	9	3.6	68	26	EN	2010		98584	NA	1.5	NA		not in database	freshwater	0.599165	NA	NA	NA	NA	NA	NA	NA	NA	NA	10	449
Sebastes_fasciatus	4140	OSTEICHTHYES	SCORPAENIFORMES	SEBASTIDAE	Sebastes	fasciatus	1999	0.75	0.18	13.62	14	7.31	70	8	EN	1996		35750	70000	5.5	NA		FALSE	marine	0.746429	NA	NA	NA	NA	NA	NA	NA	NA	NA	18	396
Barbatula_barbatula	410	OSTEICHTHYES	CYPRINIFORMES	BALITORIDAE	Barbatula	barbatula	2005	0.75	0.11	15	15	14.11	70	5	LC	2013		NA	NA	1	NA		not in database	freshwater	0.703333	NA	NA	NA	7	454	wild	medium	acceptable	454	19	34
Coregonus_lavaretus	3571	OSTEICHTHYES	SALMONIFORMES	SALMONIDAE	Coregonus	lavaretus	2006	0.82	0.07	15	15	5.4	70	6	VU	2008		169800	NA	1	NA		not in database	mix	0.5784	NA	NA	NA	NA	NA	NA	NA	NA	NA	19	77
Pristis_pectinata	1527	CHONDRICHTHYES	PRISTIFORMES	PRISTIDAE	Pristis	pectinata	2010	0.86	0.19	16.55	17	6.47	70	11	CR	2013		20	NA	NA	NA		not in database	mix	0.34	NA	NA	NA	NA	NA	NA	NA	NA	NA	23	332
Protomelas_taeniolatus	3704	OSTEICHTHYES	CICHLIFORMES	CICHLIDAE	Protomelas	taeniolatus	2004	0.82	0.06	22.2	22	7.16	70	5	LC	2006		NA	NA	NA	NA		not in database	freshwater	0.6965	NA	NA	NA	NA	NA	NA	NA	NA	NA	34	342
Maylandia_zebra	4727	OSTEICHTHYES	CICHLIFORMES	CICHLIDAE	Maylandia	zebra	2003	0.79	0.21	23.5	24	16.79	70	6	LC	2006		NA	NA	NA	NA		not in database	freshwater	0.6965	NA	NA	NA	NA	NA	NA	NA	NA	NA	39	236
Engraulis_japonicus	5936	OSTEICHTHYES	CLUPEIFORMES	ENGRAULIDAE	Engraulis	japonicus	NA	0.644833	0.0853426	33	33	7.53658	70	6			marine	NA	NA	1	1.5		not in database	marine	0.646208	365	365	NA	3	454	wild	medium	acceptable	454	73	118
Hexanchus_griseus	2695	CHONDRICHTHYES	HEXANCHIFORMES	HEXANCHIDAE	Hexanchus	griseus	2011	0.46	0.29	11.6	12	6.74	71	10	NT	2009		108	NA	NA	NA		not in database	marine	0.46	NA	NA	NA	NA	NA	NA	NA	NA	NA	14	172
Scarus_rubroviolaceus	1596	OSTEICHTHYES	PERCIFORMES	LABRIDAE	Scarus	rubroviolaceus	2011	0.75	0.12	12.33	12	6.98	71	15	LC	2012		NA	NA	4	NA		not in database	marine	0.721429	NA	NA	NA	20	454	wild	medium	acceptable	454	14	382
Reinhardtius_hippoglossoides	3665	OSTEICHTHYES	PLEURONECTIFORMES	PLEURONECTIDAE	ReinhardtiusHippoglossoides		2010	0.66	0.26	16.15	16	11.39	72	13		NE		277000	NA	7	NA		not in database	marine	0.670909	3826	3102	3850	30	454	wild	medium	acceptable	454	21	359
Carcharias_taurus	121	CHONDRICHTHYES	LAMNIFORMES	ODONTASPIDIDAE	Carcharias	taurus	2009	0.7	0.1	8.17	8	2.04	75	6	VU	2009		2	NA	4	NA		not in database	marine	0.7	2500	1642	87340	12	822	wild	medium	acceptable	454822	9	50
Notropis_topeka	207	OSTEICHTHYES	CYPRINIFORMES	CYPRINIDAE	Notropis	topeka	2008	0.31	0.25	4.83	5	5.53	76	8	LC	2012		NA	NA	NA	NA		not in database	freshwater	0.599165	NA	NA	NA	3	454	wild	medium	acceptable	454	5	275
Salvelinus_confluentus	1295	OSTEICHTHYES	SALMONIFORMES	SALMONIDAE	Salvelinus	confluentus	2005	0.61	0.26	10.84	11	5.77	76	18	VU	1996		1800	1400	4	NA		not in database	freshwater	0.5784	NA	NA	NA	NA	NA	NA	NA	NA	NA	12	370
Glyptothorax_siamensis	2844	OSTEICHTHYES	SILURIFORMES	SISORIDAE	Glyptothorax	siamensis	2009	0.93	0.1	5.67	6	1.5	78	15	DD	2011		NA	NA	NA	NA		not in database	freshwater	0.75	NA	NA	NA	NA	NA	NA	NA	NA	NA	6	153
Entosphenus_tridentatus	4643	PETROMYZONTIDA	PETROMYZONTIFORMES	PETROMYZONTIDAE	Entosphenus	tridentatus	2012	0.53	0.16	6.22	6	3.03	78	9		2013		283400	NA	NA	NA		not in database	mix	0.48	NA	NA	275	9	1	wild	medium	acceptable	1454	6	119
Prionace_glauca	4785	CHONDRICHTHYES	CARCHARHINIFORMES	CARCHARHINIDAE	Prionace	glauca	2013	0.67	0.23	10.17	10	4.86	80	12	NT	2009		135	NA	6	NA		not in database	marine	0.62	2190	NA	113245	20	822	wild	medium	acceptable	454822	11	330
Sphyrna_lewini	3369	CHONDRICHTHYES	CARCHARHINIFORMES	SPHYRNIDAE	Sphyrna	lewini	2009	0.7	0.18	14.27	14	8.37	80	15	EN	2009		31	NA	10	NA		not in database	marine	0.7	1460	1387	83820	35	822	wild	medium	acceptable	454822	17	418
Gobio_gobio	2515	OSTEICHTHYES	CYPRINIFORMES	CYPRINIDAE	Gobio	gobio	2006	0.6	0.13	7.57	8	3.87	82	7	LC	2010		3000	NA	1	NA		not in database	freshwater	0.599165	NA	NA	NA	8	454	wild	medium	acceptable	454	8	155
Chaetodon_capistratus	3900	OSTEICHTHYES	PERCIFORMES	CHAETODONTIDAE	Chaetodon	capistratus	2012	0.85	0.17	25.55	26	15.1	83	11	LC	2009		NA	NA	NA	NA		not in database	marine	0.772857	NA	NA	NA	NA	NA	NA	NA	NA	NA	42	55
Salvelinus_alpinus	1461	OSTEICHTHYES	SALMONIFORMES	SALMONIDAE	Salvelinus	alpinus	2002	0.67	0.2	5.67	6	1.63	84	6	LC	2008		6000	3000	5	NA		not in database	mix	0.5784	3285	3285	NA	40		unknown	medium	acceptable	2454524585	6	369
Stegastes_partitus	3903	OSTEICHTHYES	PERCIFORMES	POMACENTRIDAE	Stegastes	partitus	2012	0.86	0.15	25.62	26	14.46	85	12	LC	2010		NA	NA	NA	NA		not in database	marine	0.740411	NA	NA	NA	NA	NA	NA	NA	NA	NA	41	427
Galaxias_maculatus	871	OSTEICHTHYES	OSMERIFORMES	GALAXIIDAE	Galaxias	maculatus	2009	0.56	0.24	9	9	7.38	86	10	LC	2014		13500	NA	NA	NA		not in database	mix	0.533333	NA	NA	NA	NA	NA	NA	NA	NA	NA	10	143
Cynoscion_regalis	5938	OSTEICHTHYES	PERCIFORMES	SCIAENIDAE	Cynoscion	regalis	NA	0.433903	0.345336	3.75	4	2.06155	88	4			marine	1725920	NA	1	1	overfished	TRUE	marine	0.637877	NA	NA	NA	NA	NA	NA	NA	NA	NA	4	93
Zebrasoma_flavescens	1018	OSTEICHTHYES	PERCIFORMES	ACANTHURIDAE	Zebrasoma	flavescens	2009	0.7	0.22	13.83	14	7.08	90	23	LC	2012		1176224	NA	NA	NA		not in database	marine	0.763333	NA	NA	NA	NA	NA	NA	NA	NA	NA	17	466
Naso_unicornis	2144	OSTEICHTHYES	PERCIFORMES	ACANTHURIDAE	Naso	unicornis	2010	0.71	0.18	15.73	16	5.28	90	15	LC	2012		NA	NA	NA	NA		not in database	marine	0.763333	NA	NA	NA	NA	NA	NA	NA	NA	NA	20	262
Osmerus_mordax	1113	OSTEICHTHYES	OSMERIFORMES	OSMERIDAE	Osmerus	mordax	2006	0.86	0.06	16.5	17	4.74	90	12	LC	2013		69600	39050	2	NA		not in database	mix	0.602	NA	NA	NA	7	1	wild	medium	acceptable	1	21	293
Coryphaenoides_rupestris	2530	OSTEICHTHYES	GADIFORMES	MACROURIDAE	Coryphaenoides	rupestris	2008	0.7	0.27	22.25	22	19.09	90	8	CR	2012		68780	NA	9	NA		not in database	marine	0.635	3650	NA	929.5	54	454	wild	medium	acceptable	454	30	85
Mustelus_canis	1860	CHONDRICHTHYES	CARCHARHINIFORMES	TRIAKIDAE	Mustelus	canis	2012	0.42	0.27	4.7	5	3.06	91	20	NT	2003		20	NA	1	NA		not in database	marine	0.52	1606	748	6710	16	822	wild	medium	acceptable	454822	5	254
Galaxias_platei	272	OSTEICHTHYES	OSMERIFORMES	GALAXIIDAE	Galaxias	platei	2012	0.7	0.24	14.33	14	7.4	93	9				21700	NA	NA	NA		not in database	freshwater	0.533333	NA	NA	NA	NA	NA	NA	NA	NA	NA	16	144
Neogobius_fluviatilis	1544	OSTEICHTHYES	GOBIIFORMES	GOBIIDAE	Neogobius	fluviatilis	2009	0.38	0.26	15	15	11.1	93	6	LC	2008		3888	NA	2	NA		not in database	mix	0.520324	NA	NA	NA	NA	NA	NA	NA	NA	NA	18	268
Prochilodus_lineatus	867	OSTEICHTHYES	CHARACIFORMES	PROCHILONDONTIDAE	Prochilodus	lineatus	2013	0.72	0.3	18.75	19	10.36	93	12		NE		NA	NA	NA	NA		not in database	freshwater	0.6575	NA	NA	NA	NA	NA	NA	NA	NA	NA	25	336
Diplotaxodon_limnothrissa	4487	OSTEICHTHYES	CICHLIFORMES	CICHLIDAE	Diplotaxodon	limnothrissa	2000	0.84	0.04	39	39	5.22	95	6	LC	2006		NA	NA	NA	NA		not in database	freshwater	0.6965	NA	NA	NA	NA	NA	NA	NA	NA	NA	81	112
Pleurogrammus_monopterygius	4646	OSTEICHTHYES	SCORPAENIFORMES	HEXAGRAMMIDAE	Pleurogrammus	monopterygius	2005	0.8	0.23	21	21	15.38	96	7		NE		NA	NA	3.6	NA		not in database	marine	0.72	NA	NA	NA	NA	NA	NA	NA	NA	NA	28	315
Pomatoschistus_minutus	2687	OSTEICHTHYES	GOBIIFORMES	GOBIIDAE	Pomatoschistus	minutus	2007	0.78	0.29	22.78	23	15.66	96	9	LC	2014		5603	3993	1	NA		not in database	marine	0.520324	365	365	NA	3	454	wild	medium	acceptable	454	32	327
Theragra_chalcogramma	3511	OSTEICHTHYES	GADIFORMES	GADIDAE	Theragra	chalcogramma	2004	0.75	0.11	22.71	23	11.42	99	14		NE		15000000	NA	3	NA		not in database	marine	0.690377	NA	NA	NA	NA	NA	NA	NA	NA	NA	33	443
Isurus_oxyrinchus	4784	CHONDRICHTHYES	LAMNIFORMES	LAMNIDAE	Isurus	oxyrinchus	2013	0.63	0.22	9.73	10	5.71	100	15	VU	2009		16	NA	7	NA		not in database	marine	0.66	5475	NA	278190	25	822	wild	medium	acceptable	22454822	11	196
Brosme_brosme	2528	OSTEICHTHYES	GADIFORMES	LOTIDAE	Brosme	brosme	2007	0.44	0.26	15	15	16.3	100	9				300000000	NA	7.9	NA		not in database	marine	0.58	3285	3285	16500	20	454	wild	medium	acceptable	454	18	41
Parma_microlepis	1176	OSTEICHTHYES	PERCIFORMES	POMACENTRIDAE	Parma	microlepis	2004	0.84	0.25	21.62	22	12.57	100	8		NE		NA	NA	NA	NA		not in database	marine	0.740411	NA	NA	NA	NA	NA	NA	NA	NA	NA	29	301
Sprattus_sprattus	2816	OSTEICHTHYES	CLUPEIFORMES	CLUPEIDAE	Sprattus	sprattus	2012	0.79	0.13	21.75	22	8.55	100	9		NE		78995	NA	1	NA		not in database	marine	0.692907	730	730	NA	6	454	wild	medium	acceptable	454585	30	421
Pomatomus_saltatrix	1343	OSTEICHTHYES	PERCIFORMES	POMACENTRIDAE	Pomatomus	saltatrix	2008	0.79	0.13	24.38	24	6.37	100	8	VU	2014		920746	NA	1.9	NA		not in database	marine	0.740411	NA	NA	7920	9	454	wild	medium	acceptable	454	33	325
Merluccius_merluccius	2933	OSTEICHTHYES	GADIFORMES	MERLUCCIIDAE	Merluccius	merluccius	1999	0.72	0.08	27.5	28	9.67	100	6	LC	2015		7000000	NA	2	3.9		not in database	marine	0.603333	1095	1095	8250	20	454	wild	medium	acceptable	454585	42	240
Diplotaxodon_macrops	1829	OSTEICHTHYES	CICHLIFORMES	CICHLIDAE	Diplotaxodon	macrops	2007	0.65	0.31	21.38	21	14.33	102	8	LC	2006		NA	NA	NA	NA		not in database	freshwater	0.6965	NA	NA	NA	NA	NA	NA	NA	NA	NA	28	113
Squalus_acanthias	5070	CHONDRICHTHYES	SQUALIFORMES	SQUALIDAE	Squalus	acanthias	2011	0.66	0.16	8.86	9	3.48	103	7	VU	2006		20	NA	7	NA		not in database	marine	0.66	7668	3163	5005	75	822	wild	medium	acceptable	2.23694e+16	9	426
Salmo_trutta	858	OSTEICHTHYES	SALMONIFORMES	SALMONIDAE	Salmo	trutta	2004	0.76	0.14	11.79	12	7.56	103	14	LC	2013		10000	5000	1	NA		not in database	mix	0.5784	NA	NA	NA	38		unknown	medium	acceptable	177442454523	13	368
Sebastes_mentella	4665	OSTEICHTHYES	SCORPAENIFORMES	SEBASTIDAE	Sebastes	mentella	2009	0.81	0.12	15.33	15	7.25	104	9	LC	2010		90200	90200	10	NA		FALSE	marine	0.746429	4745	3650	NA	75	1	wild	medium	acceptable	1454585	18	400
Amphiprion_polymnus	4244	OSTEICHTHYES	PERCIFORMES	POMACENTRIDAE	Amphiprion	polymnus	2009	0.65	0.27	11.2	11	6.6	105	11				NA	NA	NA	NA		not in database	marine	0.740411	NA	NA	NA	NA	NA	NA	NA	NA	NA	12	21
Verasper_variegatus	4431	OSTEICHTHYES	PLEURONECTIFORMES	PLEURONECTIDAE	Verasper	variegatus	2011	0.73	0.16	12.5	13	7.9	115	29		NE		NA	NA	NA	NA		not in database	marine	0.670909	NA	NA	NA	NA	NA	NA	NA	NA	NA	14	460
Zosterisessor_ophiocephalus	5917	OSTEICHTHYES	GOBIIFORMES	GOBIIDAE	Zosterisessor	ophiocephalus	2005	0.36	0.34	9.08	9	9.08	120	18	LC	2014	marine	45000	25000	2	3		not in database	marine	0.520324	NA	NA	NA	NA	NA	NA	NA	NA	NA	9	467
Choerodon_rubescens	1784	OSTEICHTHYES	PERCIFORMES	LABRIDAE	Choerodon	rubescens	2011	0.7	0.26	19.23	19	20.02	122	22	LC	2004		NA	NA	NA	NA		not in database	marine	0.721429	NA	NA	NA	NA	NA	NA	NA	NA	NA	23	64
Sebastes_pinniger	2199	OSTEICHTHYES	SCORPAENIFORMES	SEBASTIDAE	Sebastes	pinniger	2008	0.78	0.27	26.22	26	23.18	133	9		NE		1900000	1900000	4	NA		not in database	marine	0.746429	2007	2007	2491.5	84	22	wild	medium	acceptable	22454	34	402
Oncorhynchus_mykiss	4829	OSTEICHTHYES	SALMONIFORMES	SALMONIDAE	Oncorhynchus	mykiss	2011	0.44	0.2	4.5	5	2.56	143	8				12700	6350	2	NA		not in database	mix	0.5784	NA	912	12235	11	454	wild	medium	acceptable	2,14,17,23,297,298,299,300,301,392,442,454,484	5	281
Leuciscus_leuciscus	588	OSTEICHTHYES	CYPRINIFORMES	CYPRINIDAE	Leuciscus	leuciscus	2009	0.71	0.17	11.8	12	5.25	145	15	LC	2013		27000	NA	2	NA		not in database	freshwater	0.599165	1216	1186	550	16	454	wild	medium	acceptable	454	13	214
Poecilia_reticulata	2075	OSTEICHTHYES	CYPRINODONTIFORMES	POECILIIDAE	Poecilia	reticulata	2014	0.51	0.33	16.85	17	16.7	147	13		NE		40	NA	0.2	NA		not in database	freshwater	0.642222	NA	74	NA	5	454	wild	medium	acceptable	2,97,98,99,100,101,102,103,454,461,692,693,1143,1150	19	321
Amphiprion_chrysopterus	498	OSTEICHTHYES	PERCIFORMES	POMACENTRIDAE	Amphiprion	chrysopterus	2009	0.72	0.09	10.88	11	3.31	151	8				632	NA	NA	NA		not in database	marine	0.740411	NA	NA	NA	NA	NA	NA	NA	NA	NA	11	18
Neopomacentrus_filamentosus	2356	OSTEICHTHYES	PERCIFORMES	POMACENTRIDAE	Neopomacentrus	filamentosus	2005	0.8	0.19	37.6	38	15.37	157	5		NE		NA	NA	NA	NA		not in database	marine	0.740411	NA	NA	NA	NA	NA	NA	NA	NA	NA	56	272
Thalassoma_bifasciatum	3922	OSTEICHTHYES	PERCIFORMES	LABRIDAE	Thalassoma	bifasciatum	2006	0.87	0.07	49.56	50	18.42	171	9	LC	2010		NA	NA	NA	NA		not in database	marine	0.721429	NA	NA	NA	3	454	wild	medium	acceptable	454	82	441
Mugil_cephalus	3170	OSTEICHTHYES	MUGILIFORMES	MUGILIDAE	Mugil	cephalus	2005	0.83	0.13	23.73	24	6.28	183	11	LC	2012		7000000	NA	2	NA		not in database	mix	0.67	730	730	4400	16	454	wild	medium	acceptable	454	28	248
Engraulis_japonica	1010	OSTEICHTHYES	CLUPEIFORMES	ENGRAULIDAE	Engraulis	japonica	2002	0.59	0.13	35.08	35	18.13	185	6				NA	NA	1	NA		not in database	marine	0.646208	NA	NA	NA	NA	NA	NA	NA	NA	NA	46	117
Stizostedion_vitreum	640	OSTEICHTHYES	PERCIFORMES	PERCIDAE	Stizostedion	vitreum	1999	0.67	0.13	6.67	7	2.34	186	5	LC	2012		612000	NA	2	NA		not in database	freshwater	0.64254	NA	NA	NA	NA	NA	NA	NA	NA	NA	7	429
Coregonus_nasus	2011	OSTEICHTHYES	SALMONIFORMES	SALMONIDAE	Coregonus	nasus	2010	0.54	0.07	6.71	7	2.36	189	7	LC	2008		140000	NA	4	NA		not in database	mix	0.5784	NA	NA	8800	15	454	wild	medium	acceptable	454	7	78
Haplochromis_phytophagus	42	OSTEICHTHYES	CICHLIFORMES	CICHLIDAE	Haplochromis	phytophagus	2004	0.85	0.12	26.67	27	14.85	191	6	DD	2010		NA	NA	NA	NA		not in database	freshwater	0.6965	NA	NA	NA	NA	NA	NA	NA	NA	NA	33	161
Gadus_macrocephalus	5935	OSTEICHTHYES	GADIFORMES	GADIDAE	Gadus	macrocephalus	NA	0.748325	0.260236	23.3125	23	18.1171	192	16			marine	570000	285000	2.8	4.55	overfished	FALSE	marine	0.690377	1514	NA	12485	18	454	wild	medium	acceptable	454	27	140
Lepomis_gibbosus	4079	OSTEICHTHYES	PERCIFORMES	CENTRARCHIDAE	Lepomis	gibbosus	2008	0.7	0.11	7.6	8	3.36	195	5	LC	2012		NA	NA	1	NA		not in database	freshwater	0.615	NA	NA	NA	NA	NA	NA	NA	NA	NA	8	209
Salmo_salar	4910	OSTEICHTHYES	SALMONIFORMES	SALMONIDAE	Salmo	salar	2008	0.31	0.21	4.81	5	3.97	198	16	LC	1996		26000	NA	1	NA		not in database	mix	0.5784	NA	1825	25740	13	1	wild	medium	acceptable	1126413414454520	5	367
Neolamprologus_moorii	1376	OSTEICHTHYES	CICHLIFORMES	CICHLIDAE	Neolamprologus	moorii	2006	0.75	0.08	19	19	6.57	201	6	LC	2006		100	NA	NA	NA		not in database	freshwater	0.6965	NA	NA	NA	NA	NA	NA	NA	NA	NA	21	270
Mustelus_antarcticus	634	CHONDRICHTHYES	CARCHARHINIFORMES	TRIAKIDAE	Mustelus	antarcticus	2013	0.69	0.21	12.25	12	9.16	206	8	LC	2009		38	NA	4	NA		not in database	marine	0.52	2336	1715	16940	16	822	wild	medium	acceptable	454822	12	253
Mycteroperca_microlepis	5930	OSTEICHTHYES	PERCIFORMES	SERRANIDAE	Mycteroperca	microlepis	2010	0.81	0.14	16.1	16	7.06	241	NA	LC	2008	marine	2140557	4270250	3	5		FALSE	marine	0.666154	NA	NA	NA	NA	NA	NA	NA	NA	NA	17	256
Scomberomorus_niphonius	5438	OSTEICHTHYES	SCOMBRIFORMES	SCOMBRIDAE	Scomberomorus	niphonius	2006	0.76	0.12	22.2	22	13.26	256	5	DD	2011		870000	NA	NA	NA		not in database	marine	0.7025	NA	NA	NA	NA	NA	NA	NA	NA	NA	24	393
Xiphophorus_multilineatus	2935	OSTEICHTHYES	CYPRINODONTIFORMES	POECILIIDAE	Xiphophorus	multilineatus	2005	0.57	0.26	7.86	8	5.81	262	7		NE		NA	NA	NA	NA		not in database	freshwater	0.642222	NA	NA	NA	NA	NA	NA	NA	NA	NA	8	463
Dascyllus_aruanus	795	OSTEICHTHYES	PERCIFORMES	POMACENTRIDAE	Dascyllus	aruanus	NA	0.718625	0.200886	23.9375	24	11.7557	265	16			marine	2000	NA	6	6		not in database	marine	0.740411	NA	NA	NA	NA	NA	NA	NA	NA	NA	27	106
Lutjanus_campechanus	5932	OSTEICHTHYES	PERCIFORMES	LUTJANIDAE	Lutjanus	campechanus	NA	0.604158	0.218584	11.3684	11	5.16624	272	NA	VU	2015	marine	59665760	NA	NA	NA	overfished	FALSE	marine	0.56802	NA	NA	12540	57	454	wild	medium	acceptable	454	11	224
Xiphophorus_helleri	4812	OSTEICHTHYES	CYPRINODONTIFORMES	POECILIIDAE	Xiphophorus	helleri	2008	0.84	0.06	18	18	8.54	277	9		NE		200	NA	0.7	NA		not in database	freshwater	0.642222	NA	NA	NA	NA	NA	NA	NA	NA	NA	19	462
Chaetodon_ornatissimus	1322	OSTEICHTHYES	PERCIFORMES	CHAETODONTIDAE	Chaetodon	ornatissimus	2012	0.83	0.07	21.1	21	6.84	296	10	LC	2009		NA	NA	NA	NA		not in database	marine	0.772857	NA	NA	NA	NA	NA	NA	NA	NA	NA	23	59
Zacco_pachycephalus	2167	OSTEICHTHYES	CYPRINIFORMES	CYPRINIDAE	Zacco	pachycephalus	2003	0.6	0.11	20.38	20	7.11	302	8		NE		1221	NA	NA	NA		not in database	freshwater	0.599165	NA	NA	NA	NA	NA	NA	NA	NA	NA	21	465
Trisopterus_minutus	5504	OSTEICHTHYES	GADIFORMES	GADIDAE	Trisopterus	minutus	2001	0.82	0.11	38.5	39	24.37	330	6		NE		21463	NA	1	NA		FALSE	marine	0.690377	NA	NA	NA	NA	NA	NA	NA	NA	NA	47	459
Oncorhynchus_tshawytscha	1484	OSTEICHTHYES	SALMONIFORMES	SALMONIDAE	Oncorhynchus	tshawytscha	2010	0.13	0.03	12.5	13	3.7	344	8		NE		13200	NA	2	NA		not in database	mix	0.5784	1460	1460	33770	9	1	wild	medium	acceptable	1,2,14,131,454,459,484,819	13	283
Barbonymus_gonionotus	3079	OSTEICHTHYES	CYPRINIFORMES	CYPRINIDAE	Barbonymus	gonionotus	1997	0.75	0.16	19.4	19	10.97	356	5	LC	2010		NA	NA	NA	NA		not in database	freshwater	0.599165	NA	NA	NA	NA	NA	NA	NA	NA	NA	20	35
Silurus_glanis	4928	OSTEICHTHYES	SILURIFORMES	SILURIDAE	Silurus	glanis	2002	0.51	0.13	12.8	13	5.29	388	10	LC	2008		788000	NA	2	NA		not in database	freshwater	0.52	1277	912	168300	60	543	captivity	small	acceptable	454543	13	413
Amphiprion_ocellaris	4891	OSTEICHTHYES	PERCIFORMES	POMACENTRIDAE	Amphiprion	ocellaris	2012	0.72	0.14	19.83	20	10.44	432	6				NA	NA	NA	NA		not in database	marine	0.740411	NA	NA	NA	NA	NA	NA	NA	NA	NA	21	20
Sebastes_ruberrimus	5920	OSTEICHTHYES	SCORPAENIFORMES	SEBASTIDAE	Sebastes	ruberrimus	2007	0.6	0.28	13.83	14	14.23	700	NA		NE	marine	2700000	2700000	6	11		FALSE	marine	0.746429	4927	4927	9790	118	22	wild	medium	acceptable	22454	14	404
Alosa_sapidissima	2020	OSTEICHTHYES	CLUPEIFORMES	CLUPEIDAE	Alosa	sapidissima	2013	0.73	0.14	12.46	12	7.3	757	13	LC	2013		616000	NA	2	NA		not in database	marine	0.692907	1678	1569	3025	13	454	wild	medium	acceptable	454520	12	16
Sebastes_melanops	2897	OSTEICHTHYES	SCORPAENIFORMES	SEBASTIDAE	Sebastes	melanops	2012	0.6	0.26	15.88	16	10.51	786	8		NE		1200000	NA	3	NA		not in database	marine	0.746429	NA	NA	2640	50	22	wild	medium	acceptable	22454	16	399
Salvelinus_fontinalis	4865	OSTEICHTHYES	SALMONIFORMES	SALMONIDAE	Salvelinus	fontinalis	2007	0.73	0.12	14.38	14	6.65	974	13		NE		5000	2500	1	NA		not in database	freshwater	0.5784	730	730	4397.25	24	1	wild	medium	acceptable	1442454523	14	371
