# Supplementary material for: Genetic diversity in fishes is influenced by habitat type and life‐history variation
Source: Ecol Evol. 2018 Nov 11;8(23):12022–31. doi: 10.1002/ece3.4661 (PMC6303716; doi:10.1002/ece3.4661)
Supplement: Supplementary file 3 [file ECE3-8-12022-s003.xlsm]

## Sheet: Martinez_et_al_refs_supp_table
reference	Author	Year	Title	Journal	Volume	Page
892	Carvalho, M. C., R. Streiff, T. Guillemaud, P. Afonso, R. S. Santos and M. L. Cancela	2000	Isolation and characterization of polymorphic microsatellite markers in Abudefduf luridus (Pisces : Pomacentridae)	Journal/Molecular Ecology	9	993-994
3181	Miller-Sims, V., M. Delaney, J. Atema, M. Kingsford and G. Gerlach	2005	DNA microsatellites in Acanthochromis polyacanthus	Journal/Molecular Ecology Notes	5	841-843
2264	Jean, C. T., S. C. Lee, C. W. Liu and M. C. Tseng	2006	Isolation and characterization of eight microsatellite loci from Picnic seabream (Acanthopagrus berda)	Journal/Molecular Ecology Notes	6	1269-1271
5385	Xia, J. H., K. F. Xia and S. G. Jiang	2006	Characterization of 11 polymorphic microsatellite loci in the yellowfin seabream Acanthopagrus latus	Journal/Molecular Ecology Notes	6	484-486
196	An, J., A. Bechet, A. Berggren, S. K. Brown, M. W. Bruford, Q. Cai, A. Cassel-Lundhagen, F. Cezilly, S.-L. Chen, W. Cheng, S.-K. Choi, X. Y. Ding, Y. Fan, K. A. Feldheim, Z. Y. Feng, V. L. Friesen, M. Gaillard, J. A. Galaraza, L. Gallo, K. N. Ganeshaiah, J. Geraci, J. G. Gibbons, W. S. Grant, Z. Grauvogel, S. Gustafsson, J. R. Guyon, L. Han, D. D. Heath, S. Hemmilae, J. D. Hogan, B. W. Hou, J. Ja…	2010	Permanent Genetic Resources added to Molecular Ecology Resources Database 1 October 2009-30 November 2009	Journal/Molecular Ecology Resources	10	404-408
1319	DiBattista, J. D., K. A. Feldheim and B. W. Bowen	2011	Microsatellite DNA markers to resolve population structure and hybridization of two closely related surgeonfish species, Acanthurus nigricans and Acanthurus leucosternon	Journal/Conservation Genetics Resources	3	159-162
968	Chen, L., Z. Li, X. Chen, Y. Cao, Q. Li, Z. Zhang and X. Tian	2012	Isolation and characterization of 15 microsatellite loci in Acrossocheilus labiatus Regan (Cyprinidae)	Journal/Conservation Genetics Resources	4	167-169
5406	Yagishita, N. and A. Yamaguchi	2009	Isolation and characterization of eight microsatellite loci from the longheaded eagle ray, Aetobatus flagellum (Elasmobranchii, Myliobatidae)	Journal/Molecular Ecology Resources	9	1034-1036
4436	Sellas, A. B., K. Bassos-Hull, R. E. Hueter and K. A. Feldheim	2011	Isolation and characterization of polymorphic microsatellite markers from the spotted eagle ray (Aetobatus narinari)	Journal/Conservation Genetics Resources	3	609-611
1538	Feldheim, K. A., P. J. Sanchez, W. A. Matamoros, J. F. Schaefer and B. R. Kreiser	2009	Isolation and characterization of microsatellite loci for mountain mullet ( Agonostomus monticola)	Journal/Molecular Ecology Resources	9	1482-1484
4935	Trujillo, J. D., T. J. Pilger, M. R. Douglas, M. E. Douglas and T. F. Turner	2012	Microsatellite markers for Longfin Dace, Agosia chrysogaster, a sentinel fish species in imperiled arid-land rivers of the Sonoran Desert	Journal/Conservation Genetics Resources	4	927-929
295	Arranz, S. E., J.-C. Avarre, C. Balasundaram, C. Bouza, N. B. Calcaterra, F. Cezilly, S.-L. Chen, G. Cipriani, V. P. Cruz, D. D'Esposito, C. Daniel, A. Dejean, S. Dharaneedharan, J. Diaz, M. Du, J.-D. Durand, J. Dziadek, F. Foresti, P.-C. Fu, Q.-B. Gao, G. Garcia, P. Gauffre-Autelin, A. Giovino, M. Goswami, C. Guarino, J. Guerra-Varela, V. Gutierrez, D. J. Harris, M.-S. Heo, G. Khan, M. Kim, W. S…	2013	Permanent Genetic Resources added to Molecular Ecology Resources Database 1 December 201231 January 2013	Journal/Molecular Ecology Resources	13	546-549
1828	Geng, L., H. Jiang, G. Tong, C. Lu, C. Li and W. Xu	2013	Isolation and characterization of twenty microsatellite markers for the endangered fish Alburnus chalcoides	Journal/Conservation Genetics Resources	5	849-851
4	A'Hara, S. W., P. Amouroux, E. E. Argo, A. Avand-Faghih, A. Barat, L. Barbieri, T. M. Bert, R. Blatrix, A. Blin, D. Bouktila, A. Broome, C. Burban, C. Capdevielle-Dulac, N. Casse, S. Chandra, K. J. Cho, J. E. Cottrell, C. R. Crawford, M. C. Davis, H. Delatte, N. Desneux, C. Djieto-Lordon, M. P. Dubois, R. A. A. M. El-Mergawy, C. Gallardo-Escarate, M. Garcia, M. M. Gardiner, T. Guillemaud, P. A. H…	2012	Permanent Genetic Resources added to Molecular Ecology Resources Database 1 August 2011-30 September 2011	Journal/Molecular Ecology Resources	12	185-189
5	A'Hara, S. W., P. Amouroux, E. E. Argo, A. Avand-Faghih, A. Barat, L. Barbieri, T. M. Bert, R. Blatrix, A. Blin, D. Bouktila, A. Broome, C. Burban, C. Capdevielle-Dulac, N. Casse, S. Chandra, K. J. Cho, J. E. Cottrell, C. R. Crawford, M. C. Davis, H. Delatte, N. Desneux, C. Djieto-Lordon, M. P. Dubois, R. A. A. M. El-Mergawy, C. Gallardo-Escarate, M. Garcia, M. M. Gardiner, T. Guillemaud, P. A. H…	2012	Permanent Genetic Resources added to Molecular Ecology Resources Database 1 August 2011-30 September 2011	Journal/Molecular Ecology Resources	12	185-189
2020	Hasselman, D. J., D. Ricard and P. Bentzen	2013	Genetic diversity and differentiation in a wide ranging anadromous fish, American shad (Alosa sapidissima), is correlated with latitude	Journal/Molecular Ecology	22	1558-1573
3371	Nanninga, G., M. Mughal, P. Saenz-Agudelo, T. Bayer and M. Berumen	2013	Development of 35 novel microsatellite markers for the two-band anemonefish Amphiprion bicinctus	Journal/Conservation Genetics Resources	5	515-518
498	Beldade, R., S. J. Holbrook, R. J. Schmitt, S. Planes and G. Bernardi	2009	Isolation and characterization of eight polymorphic microsatellite markers from the orange-fin anemonefish, Amphiprion chrysopterus	Journal/Conservation Genetics Resources	1	333-335
5016	van der Meer, M. H., M. G. Gardner, J.-P. A. Hobbs, G. P. Jones and L. van Herwerden	2012	Identification of seventeen microsatellite markers for conservation genetic studies of the endemic anemonefish, Amphiprion mccullochi	Journal/Conservation Genetics Resources	4	247-250
4891	Timm, J., S. Planes and M. Kochzius	2012	High similarity of genetic population structure in the false clown anemonefish (Amphiprion ocellaris) found in microsatellite and mitochondrial control region analysis	Journal/Conservation Genetics	13	693-706
4244	Saenz-Agudelo, P., G. P. Jones, S. R. Thorrold and S. Planes	2009	Estimating connectivity in marine populations: an empirical evaluation of assignment tests and parentage analysis under different gene flow scenarios	Journal/Molecular Ecology	18	1765-1776
340	Babbucci, M., A. M. Pappalardo, V. Ferrito, F. Barbisan, T. Patarnello and C. Tigano	2007	Isolation and characterization of eight polymorphic microsatellite markers in Aphanius fasciatus (Teleostei : Cyprinodontidae)	Journal/Molecular Ecology Notes	7	293-295
4209	Ruggeri, P., A. Splendiani, M. Giovannotti, T. Fioravanti, P. N. Cerioni and V. Caputo	2013	Isolation and characterisation of novel microsatellite loci in the transparent goby Aphia minuta (Perciformes, Gobiidae)	Journal/Conservation Genetics Resources	5	775-777
3182	Miller-Sims, V., S. Atema, M. J. Kingsford and G. Gerlach	2004	Characterization and isolation of DNA microsatellite primers in the cardinalfish (Apogon doederleini)	Journal/Molecular Ecology Notes	4	336-338
1752	Galarza, J. A., S. Roques, J. Carreras-Carbonell, E. Macpherson, G. F. Turner and C. Rico	2007	Polymorphic microsatellite loci for the cardinal fish (Apogon imberbis)	Journal/Conservation Genetics	8	1251-1253
4382	Schwartz, R. S. and B. May	2004	Characterization of microsatellite loci in Sacramento perch (Archoplites interruptus)	Journal/Molecular Ecology Notes	4	694-697
257	Archangi, B., V. Chand and P. B. Mather	2009	Isolation and characterization of 15 polymorphic microsatellite DNA loci from Argyrosomus japonicus (mulloway), a new aquaculture species in Australia	Journal/Molecular Ecology Resources	9	412-414
5374	Wu, L., L. Kaufman and P. A. Fuerst	1999	Isolation of microsatellite markers in Astatoreochromis alluaudi and their cross-species amplifications in other African cichlids	Journal/Molecular Ecology	8	895-897
4725	Strecker, U., L. Bernatchez and H. Wilkens	2003	Genetic divergence between cave and surface populations of Astyanax in Mexico (Characidae, Teleostei)	Journal/Molecular Ecology	12	699-710
2072	Henriques, R., N. J. McKeown and P. W. Shaw	2012	Isolation of 12 microsatellite markers for geelbeck (Atractoscion aequidens (Cuvier, 1860), Sciaenidae), an overexploited marine fish	Journal/Conservation Genetics Resources	4	85-87
3293	Moyer, G. R., B. L. Sloss, B. R. Kreiser and K. A. Feldheim	2009	Isolation and characterization of microsatellite loci for alligator gar (Atractosteus spatula) and their variability in two other species (Lepisosteus oculatus and L-osseus) of Lepisosteidae	Journal/Molecular Ecology Resources	9	963-966
2130	Hogan, J. D., M. J. Blum and R. P. Walter	2011	Characterization of ten novel microsatellite markers in Awaous guamensis with comments on cross amplification in congeners and other amphidromous fish native to Hawai'i	Journal/Conservation Genetics Resources	3	275-277
1546	Feldheim, K. A., P. Willink, J. E. Brown, D. J. Murphy, M. E. Neilson and C. A. Stepien	2009	Microsatellite loci for Ponto-Caspian gobies: markers for assessing exotic invasions	Journal/Molecular Ecology Resources	9	639-644
410	Barluenga, M. and A. Meyer	2005	Old fish in a young lake: stone loach (Pisces : Barbatula barbatula) populations in Lake Constance are genetically isolated by distance	Journal/Molecular Ecology	14	1229-1239
3079	McConnell, S. K. J., D. E. Ruzzante, P. T. Oreilly, L. Hamilton and J. M. Wright	1997	Microsatellite loci reveal highly significant genetic differentiation among Atlantic salmon (Salmo salar L.) stocks from the east coast of Canada	Journal/Molecular Ecology	6	1075-1089
4798	Tang, S.-J., Z.-Z. Liu, W.-Q. Tang and J.-Q. Yang	2009	A simple method for isolation of microsatellites from the mudskipper (Boleophthalmus pectinirostris), without constructing a genomic library	Journal/Conservation Genetics	10	1957-1959
2839	Liu, H., Y. Li, X. Liu, G. Zou and Q. Wei	2013	Isolation and characterization of eleven novel microsatellite loci of Brachymystax lenok tsinlingensis, a threatened fish endemic to Shaanxi, China	Journal/Conservation Genetics Resources	5	389-391
443	Batista, J. S., I. P. Farias, K. Formiga-Aquino, A. C. B. Sousa and J. A. Alves-Gomes	2010	DNA microsatellite markers for "dourada" (Brachyplatystoma rousseauxii, Siluriformes: Pimelodidae), a migratory catfish of utmost importance for fisheries in the Amazon: development, characterization and inter-specific amplification	Journal/Conservation Genetics Resources	2	2018-05-10
4100	Rodrigues, F. C., I. P. Farias, J. S. Batista and J. Alves-Gomes	2009	Isolation and characterization of microsatellites loci for "piramutaba" (Brachyplatystoma vaillantii, Siluriformes: Pimelodidae), one of the commercially most important migratory catfishes in the Amazon Basin	Journal/Conservation Genetics Resources	1	365-368
5939	Smith, A.J.	2009	A Molecular Analysis of Atlantic Menhaden (Brevoortia tyrannus) Stock Structure	Thesis: The College of William and Mary
2528	Knutsen, H., D. Fiani, H. Sannaes and A. R. Hoelzel	2007	Isolation and characterization of microsatellite loci in a marine fish species, the tusk (Brosme brosme)	Journal/Molecular Ecology Notes	7	851-853
127	Aksoy, S., V. M. F. Almeida-Val, V. C. R. Azevedo, R. Baucom, P. Bazaga, L. B. Beheregaray, J. L. Bennetzen, R. A. Brassaloti, T. I. Burgess, A. Caccone, S.-M. Chang, A. Y. Ciampi, S. Ciancaleoni, G. T. Climaco, C. Clouet, M. R. M. Coimbra, L. L. Coutinho, H. L. Dantas, C. De Vega, R. Echodu, J. Enyaru, A. Figueira, M. A. G. Filho, B. Foltz, L. Fressigne, M. Gadomski, N. Gauthier, C. M. Herrera, …	2013	Permanent Genetic Resources added to Molecular Ecology Resources Database 1 October 201230 November 2012	Journal/Molecular Ecology Resources	13	341-343
2674	Landis, J. B., S. P. Hudman, M. J. Grose, G. T. Skalski and E. O. Wiley	2009	Characterization of 32 novel microsatellite loci for population and mating system studies using Campostoma anomalum (central stoneroller)	Journal/Molecular Ecology Resources	9	251-254
1004	Chiang, T.-Y., Y.-M. Ju, L.-S. Fang and C.-J. Lin	2009	Isolation and characterization of polymorphic microsatellite loci in Candidia barbata (Cyprinidae) using PCR-based isolation of microsatellite arrays (PIMA)	Journal/Conservation Genetics	10	503-505
985	Cheng, L., Y. Zhang, C.-Y. Lu, C. Li and X.-W. Sun	2013	Development and characterization of four moderate multiplex microsatellite panels in crucian carp (Carassius auratus)	Journal/Conservation Genetics Resources	5	821-823
1859	Giresi, M., M. A. Renshaw, D. S. Portnoy and J. R. Gold	2012	Isolation and characterization of microsatellite markers for the blacknose shark, Carcharhinus acronotus	Journal/Conservation Genetics Resources	4	141-145
1858	Giresi, M., M. A. Renshaw, D. S. Portnoy and J. R. Gold	2012	Development and characterization of microsatellite markers for the finetooth shark, Carcharhinus isodon	Journal/Conservation Genetics Resources	4	637-643
2445	Keeney, D. B., M. R. Heupel, R. E. Hueter and E. J. Heist	2005	Microsatellite and mitochondrial DNA analyses of the genetic structure of blacktip shark (Carcharhinus limbatus) nurseries in the northwestern Atlantic, Gulf of Mexico, and Caribbean Sea	Journal/Molecular Ecology	14	1911-1923
3847	Portnoy, D. S., J. R. McDowell, E. J. Heist, J. A. Musick and J. E. Graves	2010	World phylogeography and male-mediated gene flow in the sandbar shark, Carcharhinus plumbeus	Journal/Molecular Ecology	19	1994-2010
121	Ahonen, H., R. G. Harcourt and A. J. Stow	2009	Nuclear and mitochondrial DNA reveals isolation of imperilled grey nurse shark populations (Carcharias taurus)	Journal/Molecular Ecology	18	4409-4421
3651	Pardini, A. T., C. S. Jones, M. C. Scholl and L. R. Noble	2000	Isolation and characterization of dinucleotide microsatellite loci in the Great White Shark, Carcharodon carcharias	Journal/Molecular Ecology	9	1176-1178
849	Cardall, B. L., L. S. Bjerregaard and K. E. Mock	2007	Microsatellite markers for the June sucker (Chasmistes liorus mictus), Utah sucker (Catostomus ardens), and five other catostomid fishes of western North America	Journal/Molecular Ecology Notes	7	457-460
5072	Verissimo, A., T. Moura, J. McDowell, J. Graves, L. Gordo and R. Hoelzel	2011	Isolation and characterization of ten nuclear microsatellite loci for the Portuguese dogfish Centroscymnus coelolepis	Journal/Conservation Genetics Resources	3	299-301
2063	Helyar, S., I. Coscia, M. Sala-Bozano and S. Mariani	2011	New microsatellite loci for the longnose velvet dogfish Centroselachus crepidater (Squaliformes: Somniosidae) and other deep sea sharks	Journal/Conservation Genetics Resources	3	173-176
3900	Puebla, O., E. Bermingham and W. O. McMillan	2012	On the spatial scale of dispersal in coral reef fishes	Journal/Molecular Ecology	21	5675-5688
2721	Lawton, R. J., V. Messmer, M. S. Pratchett and L. K. Bay	2011	High gene flow across large geographic scales reduces extinction risk for a highly specialised coral feeding butterflyfish	Journal/Molecular Ecology	20	3584-3598
1318	DiBattista, J. D. and K. A. Feldheim	2011	Isolation and characterization of eight microsatellite loci in Chaetodon ornatissimus and cross-amplification in a sympatric sister species, Chaetodon meyeri	Journal/Conservation Genetics Resources	3	213-216
2058	Heist, E. J., J. Sipiorski and T. C. Tricas	2008	Development of DNA microsatellite markers in the multiband butterflyfish (Chaetodon multicinctus)	Journal/Molecular Ecology Resources	8	1518-1519
1322	DiBattista, J. D., L. A. Rocha, M. T. Craig, K. A. Feldheim and B. W. Bowen	2012	Phylogeography of Two Closely Related Indo-Pacific Butterflyfishes Reveals Divergent Evolutionary Histories and Discordant Results from mtDNA and Microsatellites	Journal/Journal of Heredity	103	617-629
3130	Meer, M. H. v. d., M. G. Gardner, J. P. A. Hobbs, M. Pratchett and L. v. Herwerden	2012	Identification of twenty one microsatellite loci for conservation genetic studies of the endemic butterflyfish Chaetodon tricinctus	Journal/Conservation Genetics Resources	4	243-246
2720	Lawton, R. J., V. Messmer, M. S. Pratchett and L. K. Bay	2011	High gene flow across large geographic scales reduces extinction risk for a highly specialised coral feeding butterflyfish	Journal/Molecular Ecology	20	3584-3598
4973	Underwood, J. N.	2010	Development and optimisation of ten novel microsatellite loci in three multiplex PCR panels for the Wolfie Cardinalfish (Cheilodipterus artus)	Journal/Conservation Genetics Resources	2	261-264
1331	Ding, S.-X., Y. Pan, H.-S. Zeng and J. Wang	2009	Characterization of 12 polymorphic microsatellite loci for the whitespotted bamboo shark (Chiloscyllium plagiosum Bennett)	Journal/Molecular Ecology Resources	9	1398-1400
1784	Gardner, M. J., J. A. Chaplin and K. M. Shaw	2011	Development and characterisation of novel microsatellite loci for the baldchin groper (Choerodon rubescens) and cross-amplification in seven other labrid species	Journal/Conservation Genetics Resources	3	461-466
27	Abercrombie, L. G., C. M. Anderson, B. G. Baldwin, I. C. Bang, R. Beldade, G. Bernardi, A. Boubou, A. Branca, F. Bretagnolle, M. W. Bruford, A. Buonamici, R. K. Burnett, Jr., D. Canal, H. Cardenas, C. Caullet, S. Y. Chen, Y. J. Chun, C. Cossu, C. F. Crane, S. Cros-Arteil, R. Cudney-Bueno, R. Danti, J. A. Davila, G. d. Rocca, S. Dobata, L. D. Dunkle and M. E. R. P. D. C. Canada	2009	Permanent genetic resources added to molecular ecology resources database 1 January 2009-30 April 2009	Journal/Molecular Ecology Resources	9	1375-1379
26	Abercrombie, L. G., C. M. Anderson, B. G. Baldwin, I. C. Bang, R. Beldade, G. Bernardi, A. Boubou, A. Branca, F. Bretagnolle, M. W. Bruford, A. Buonamici, R. K. Burnett, Jr., D. Canal, H. Cardenas, C. Caullet, S. Y. Chen, Y. J. Chun, C. Cossu, C. F. Crane, S. Cros-Arteil, R. Cudney-Bueno, R. Danti, J. A. Davila, G. d. Rocca, S. Dobata, L. D. Dunkle and M. E. R. P. D. C. Canada	2009	Permanent genetic resources added to molecular ecology resources database 1 January 2009-30 April 2009	Journal/Molecular Ecology Resources	9	1375-1379
4859	Teske, P. R., P. D. Cowley, F. R. G. Forget and L. B. Beheregaray	2009	Microsatellite markers for the roman, Chrysoblephus laticeps (Teleostei: Sparidae), an overexploited seabream from South Africa	Journal/Molecular Ecology Resources	9	1162-1164
1012	Chopelet, J., S. Helyar, B. Mann and S. Mariani	2009	Novel polymorphic microsatellite loci for the protogynous hermaphrodite slinger sea bream (Chrysoblephus puniceus, Sparidae)	Journal/Molecular Ecology Resources	9	1223-1226
5178	Wang, Y., J. Jiang, X. Wang and Z. Liu	2013	Isolation and characterization of twenty novel microsatellite markers of Pointhead flounder (Cleisthenes herzensteini)	Journal/Conservation Genetics Resources	5	137-139
3199	Miller, K. M., K. Laberee, A. D. Schulze and K. H. Kaukinen	2001	Development of microsatellite loci in Pacific herring (Clupea pallasi)	Journal/Molecular Ecology Notes	1	131-132
2548	Koizumi, N., S. Morioka, A. Mori, B. Vongvichith, K. Shibukawa, K. Nishida, K. Watabe and T. Takemura	2013	Development of nineteen novel polymorphic microsatellite loci of Clupeichthys aesarnensis	Journal/Conservation Genetics Resources	5	707-709
1271	De Gelas, K., K. Janko, F. A. M. Volckaert, D. De Charleroy and J. K. J. Van Houdt	2008	Development of nine polymorphic microsatellite loci in the spined loach, Cobitis taenia, and cross-species amplification in the related species C. elongatoides, C. taurica and C. tanaitica	Journal/Molecular Ecology Resources	8	1001-1003
5418	Yang, J.-q., X.-d. Zhou, D. Liu, Z.-z. Liu, L.-j. Wang and W.-q. Tang	2012	Isolation and characterization of polymorphic microsatellite markers from Japanese grenadier anchovy (Coilia nasus)	Journal/Conservation Genetics Resources	4	519-521
2946	Ma, C., H. Ma, L. Ma, H. Cui and Q. Ma	2011	Development and characterization of 19 microsatellite markers for Collichthys lucidus	Journal/Conservation Genetics Resources	3	503-506
3956	Ramey, A., S. L. Graziano and J. L. Nielsen	2008	Isolation and characterization of microsatellite loci from the Arctic cisco (Coregonus autumnalis)	Journal/Molecular Ecology Resources	8	357-359
4123	Rogers, S. M., M. H. Marchand and L. Bernatchez	2004	Isolation, characterization and cross-salmonid amplification of 31 microsatellite loci in the lake whitefish (Coregonus clupeaformis, Mitchill)	Journal/Molecular Ecology Notes	4	89-92
3571	Ostbye, K., P. A. Amundsen, L. Bernatchez, A. Klemetsen, R. Knudsen, R. Kristoffersen, T. F. Naesje and K. Hindar	2006	Parallel evolution of ecomorphological traits in the European whitefish Coregonus lavaretus (L.) species complex during postglacial times	Journal/Molecular Ecology	15	3983-4001
2011	Harris, L. N. and E. B. Taylor	2010	Pleistocene glaciations and contemporary genetic diversity in a Beringian fish, the broad whitefish, Coregonus nasus (Pallas): inferences from microsatellite DNA variation	Journal/Journal of Evolutionary Biology	23	72-86
1995	Hansen, M. M., K. L. D. Mensberg and S. Berg	1999	Postglacial recolonization patterns and genetic relationships among whitefish (Coregonus sp.) populations in Denmark, inferred from mitochondrial DNA and microsatellite markers	Journal/Molecular Ecology	8	239-252
5445	Yu, D., B. Ma, Y. Sun and J. Peng	2010	Isolation and characterization of 16 microsatellite loci in an endangered fish Ussuri cisco, Coregonus usssruensis	Journal/Conservation Genetics	11	1107-1109
2804	Liao, X., X. Yu, J. Chang and J. Tong	2007	Polymorphic microsatellites in largemouth bronze gudgeon (Coreius guichenoti) developed from repeat-enriched libraries and cross-species amplifications	Journal/Molecular Ecology Notes	7	1104-1107
3	A'Hara, S. W., P. Amouroux, E. E. Argo, A. Avand-Faghih, A. Barat, L. Barbieri, T. M. Bert, R. Blatrix, A. Blin, D. Bouktila, A. Broome, C. Burban, C. Capdevielle-Dulac, N. Casse, S. Chandra, K. J. Cho, J. E. Cottrell, C. R. Crawford, M. C. Davis, H. Delatte, N. Desneux, C. Djieto-Lordon, M. P. Dubois, R. A. A. M. El-Mergawy, C. Gallardo-Escarate, M. Garcia, M. M. Gardiner, T. Guillemaud, P. A. H…	2012	Permanent Genetic Resources added to Molecular Ecology Resources Database 1 August 2011-30 September 2011	Journal/Molecular Ecology Resources	12	185-189
5020	van der Meer, M. H., M. G. Gardner, M. L. Berumen, J.-P. A. Hobbs and L. van Herwerden	2013	Identification of seventeen microsatellite loci for conservation genetic studies of the endemic wrasse Coris bulbifrons	Journal/Conservation Genetics Resources	5	363-366
5254	White, T. A., H. A. Fotherby and A. R. Hoelzel	2010	Twelve new microsatellite loci for the shortbeard grenadier (Coryphaenoides brevibarbis)	Journal/Conservation Genetics Resources	2	189-191
2530	Knutsen, H., M. Le Goff-Vitry, D. Fiani and A. R. Hoelzel	2008	Isolation and characterization of microsatellite loci in the deep-sea marine fish, the roundnose grenadier (Coryphaenoides rupestris)	Journal/Molecular Ecology Resources	8	993-995
2074	Hepburn, R. I., E. P. Mottillo, P. Bentzen and D. D. Heath	2005	Polymorphic microsatellite loci for the masked goby, Coryphopterus personatus (Gobiidae)	Journal/Conservation Genetics	6	1059-1062
4875	Thompson, A. R., C. E. Thacker, E. Y. Shaw and D. M. Roje	2006	Characterization of 16 microsatellite loci for a common coral reef fish, the fierce shrimpgoby Ctenogobiops feroculus	Journal/Molecular Ecology Notes	6	918-920
2781	Li, D., Y. B. Shen, J. J. Fu and J. L. Li	2013	Isolation and characterization of 25 novel polymorphic microsatellite markers from grass carp (Ctenopharyngodon idella)	Journal/Conservation Genetics Resources	5	745-748
2796	Li, Y., T. Thanh and W. Wang	2010	Development of polymorphic microsatellite markers in topmouth culter (Culter alburnus)	Journal/Conservation Genetics Resources	2	43-46
556	Bessert, M. L., C. Sitzman and G. Orti	2007	Avoiding paralogy: diploid loci for allotetraploid blue sucker fish (Cycleptus elongatus, Catostomidae)	Journal/Conservation Genetics	8	995-998
1503	Farias, I. P., L. B. Muniz, S. Astolfi-Filho and I. Sampaio	2006	Isolation and characterization of DNA microsatellite primers for Cynoscion acoupa, the most exploited sciaenid fish along the coast of Brazil	Journal/Molecular Ecology Notes	6	660-663
275	Arias, M. C., E. Arnoux, J. J. Bell, A. Bernadou, G. Bino, R. Blatrix, D. Bourguet, C. Carrea, A.-L. Clamens, H. A. Cunha, E. d'Alencon, Y. Ding, C. Djieto-Lordon, M. P. Dubois, P. Dumas, C. Eraud, B. Faivre, F. O. Francisco, E. Francoso, M. Garcia, J. P. A. Gardner, S. Garnier, S. Gimenez, J. R. Gold, D. J. Harris, G. He, B. Hellemans, C. M. Hollenbeck, S. Jing, G. J. Kergoat, B. Liu, J. R. McDo…	2012	Permanent Genetic Resources added to Molecular Ecology Resources Database 1 December 2011-31 January 2012	Journal/Molecular Ecology Resources	12	570-572
5938	Cordes, J.F. and J.E. Graves	2016	Investigation of congeneric hybridization in and stock structure of weakfish (Cynoscion regalis) inferred from analyses of nuclear and mitochondrial DNA loci	Journal/NOAA Fishey Bulletin	101	443-450
4723	Strecker, U.	2006	Characterization and cross-species amplification of microsatellite loci in a Cyprinodon species flock	Journal/Molecular Ecology Notes	6	843-846
4717	Strecker, U.	2006	Characterization and cross-species amplification of microsatellite loci in a Cyprinodon species flock	Journal/Molecular Ecology Notes	6	843-846
2870	Loftis, D. G., A. A. Echelle, H. Koike, R. A. Van Den Bussche and C. O. Minckley	2009	Genetic structure of wild populations of the endangered Desert Pupfish complex (Cyprinodontidae: Cyprinodon)	Journal/Conservation Genetics	10	453-463
4718	Strecker, U.	2006	Characterization and cross-species amplification of microsatellite loci in a Cyprinodon species flock	Journal/Molecular Ecology Notes	6	843-846
880	Carson, E. W., R. R. Beasley, K. L. Jones, S. L. Lance, M. de Lourdes Lozano-Vilano, L. Vela-Valladares, I. Banda-Villanueva, T. F. Turner and M. De la Maza-Benignos	2013	Development of polymorphic microsatellite markers for the microendemic pupfishes Cyprinodon julimes and C-pachycephalus	Journal/Conservation Genetics Resources	5	853-856
4719	Strecker, U.	2006	Characterization and cross-species amplification of microsatellite loci in a Cyprinodon species flock	Journal/Molecular Ecology Notes	6	843-846
4720	Strecker, U.	2006	Characterization and cross-species amplification of microsatellite loci in a Cyprinodon species flock	Journal/Molecular Ecology Notes	6	843-846
881	Carson, E. W., R. R. Beasley, K. L. Jones, S. L. Lance, M. de Lourdes Lozano-Vilano, L. Vela-Valladares, I. Banda-Villanueva, T. F. Turner and M. De la Maza-Benignos	2013	Development of polymorphic microsatellite markers for the microendemic pupfishes Cyprinodon julimes and C-pachycephalus	Journal/Conservation Genetics Resources	5	853-856
4721	Strecker, U.	2006	Characterization and cross-species amplification of microsatellite loci in a Cyprinodon species flock	Journal/Molecular Ecology Notes	6	843-846
4722	Strecker, U.	2006	Characterization and cross-species amplification of microsatellite loci in a Cyprinodon species flock	Journal/Molecular Ecology Notes	6	843-846
2149	Hou, N., D.-Y. Li, Y. Li, C.-Y. Lu, X.-W. Sun and L.-Q. Liang	2008	Development of 10 tri- and tetranucleotide microsatellite loci for population studies in the common carp (Cyprinus carpio L.)	Journal/Molecular Ecology Resources	8	1357-1359
5937	Gratton, P., G. Allegrucci, M. Gallozzi, C. Fortunato, F. Ferreri, and V. Sbordoni	2004	Allozyme and microsatellite genetic variation in natural samples of zebrafish, Danio rerio	Journal/Journal of Zoological Systematics and Evolutionary Research	42	54-62
795	Buston, P. M., C. Fauvelot, M. Y. L. Wong and S. Planes	2009	Genetic relatedness in groups of the humbug damselfish Dascyllus aruanus: small, similar-sized individuals may be close kin	Journal/Molecular Ecology	18	4707-4715
2771	Leray, M., R. Beldade, S. J. Holbrook, R. J. Schmitt, S. Planes and G. Bernardi	2009	Isolation and characterization of 13 polymorphic nuclear microsatellite primers for the widespread Indo-Pacific three-spot damselfish, Dascyllus trimaculatus, and closely related D-auripinnis	Journal/Molecular Ecology Resources	9	213-215
48	Abreu, A. G., A. Albaina, T. J. Alpermann, V. E. Apkenas, S. Bankhead-Dronnet, S. Bergek, M. L. Berumen, C.-H. Cho, J. Clobert, A. Coulon, D. De Feraudy, A. Estonba, T. Hankeln, A. Hochkirch, T.-W. Hsu, T.-J. Huang, X. Irigoien, M. Iriondo, K. M. Kay, T. Kinitz, L. Kothera, M. Le Henanff, F. Lieutier, O. Lourdais, C. M. T. Macrini, C. Manzano, C. Martin, V. R. F. Morris, G. Nanninga, M. A. Pardo,…	2012	Permanent Genetic Resources added to Molecular Ecology Resources Database 1 October 2011-30 November 2011	Journal/Molecular Ecology Resources	12	374-376
2770	Leray, M., R. Beldade, S. J. Holbrook, R. J. Schmitt, S. Planes and G. Bernardi	2009	Isolation and characterization of 13 polymorphic nuclear microsatellite primers for the widespread Indo-Pacific three-spot damselfish, Dascyllus trimaculatus, and closely related D-auripinnis	Journal/Molecular Ecology Resources	9	213-215
3715	Perez, L., C. Infante, M. Ponce, A. Crespo, E. Zuasti, V. Funes, G. Catanese and M. Manchado	2008	Characterization of eight microsatellite markers in the white sea bream, Diplodus sargus (Teleostei, Sparidae)	Journal/Molecular Ecology Resources	8	1291-1293
1738	Galarza, J. A., J. Carreras-Carbonell, E. Macpherson, M. Pascual, S. Roques, G. F. Turner and C. Rico	2009	The influence of oceanographic fronts and early-life-history traits on connectivity among littoral fish species	Journal/Proceedings of the National Academy of Sciences of the United States of America	106	1473-1478
4487	Shaw, P. W., G. F. Turner, M. R. Idid, R. L. Robinson and G. R. Carvalho	2000	Genetic population structure indicates sympatric speciation of Lake Malawi pelagic cichlids	Journal/Proceedings of the Royal Society B-Biological Sciences	267	2273-2280
1829	Genner, M. J., P. Nichols, G. R. Carvalho, R. L. Robinson, P. W. Shaw and G. F. Turner	2007	Reproductive isolation among deep-water cichlid fishes of Lake Malawi differing in monochromatic male breeding dress	Journal/Molecular Ecology	16	651-662
1430	El Nagar, A., M. McHugh, T. Rapp, D. W. Sims and M. J. Genner	2010	Characterisation of polymorphic microsatellite markers for skates (Elasmobranchii: Rajidae) from expressed sequence tags	Journal/Conservation Genetics	11	1203-1206
4485	Shaw, P. W., A. I. Arkhipkin and H. Al-Khairulla	2004	Genetic structuring of Patagonian toothfish populations in the Southwest Atlantic Ocean: the effect of the Antarctic Polar Front and deep-water troughs as barriers to genetic exchange	Journal/Molecular Ecology	13	3293-3303
3616	Pakaki, V., A. Magoulas and P. Kasapidis	2009	New polymorphic microsatellite loci for population studies in the European anchovy, Engraulis encrasicolus ( L.)	Journal/Molecular Ecology Resources	9	1406-1409
1010	Chiu, T. S., Y. J. Lee, S. W. Huang and H. T. Yu	2002	Polymorphic microsatellite markers for stock identification in Japanese anchovy (Engraulis japonica)	Journal/Molecular Ecology Notes	2	49-50
5936	Hon-Tsen, Y., Y. Lee, S. Huang, and T. Chiu	2002	Genetic analysis of the populations of Japanese anchovy (Engraulidae: Engraulis japonicus) using microsatellite DNA.	Journal/Marine Biotechnology	4	471-479
4643	Spice, E. K., D. H. Goodman, S. B. Reid and M. F. Docker	2012	Neither philopatric nor panmictic: microsatellite and mtDNA evidence suggests lack of natal homing but limits to dispersal in Pacific lamprey	Journal/Molecular Ecology	21	2916-2930
2950	Ma, K. Y., Y. S. de Mitcheson and K. H. Chu	2013	Isolation and characterization of microsatellite markers from the camouflage grouper, Epinephelus polyphekadion (Epinephelidae)	Journal/Conservation Genetics Resources	5	1129-1132
5190	Watanabe, M., T. Shimizu, A. S. B. Kamarudin, H. Kuniyoshi, K. Ohara, M. Takagi and T. Umino	2011	Ten novel polymorphic microsatellite loci of Red-spotted grouper (Epinephelus akaara) revealed from full-sib progeny and unrelated individuals	Journal/Conservation Genetics Resources	3	613-616
5518	Zhao, L., C. Shao, X. Liao, H. Ma, X. Zhu and S. Chen	2009	Twelve novel polymorphic microsatellite loci for the Yellow grouper (Epinephelus awoara) and cross-species amplifications	Journal/Conservation Genetics	10	743-745
4457	Seyoum, S., M. D. Tringali, B. L. Barthel, C. Puchulutegui, M. C. Davis, A. B. Collins and M. T. Craig	2013	Isolation and characterization of 29 polymorphic microsatellite markers for the endangered Atlantic goliath grouper (Epinephelus itajara), and the Pacific goliath grouper (E-quinquefasciatus)	Journal/Conservation Genetics Resources	5	729-732
5488	Zeng, H.-S., S.-X. Ding, J. Wang and Y.-Q. Su	2008	Characterization of eight polymorphic microsatellite loci for the giant grouper (Epinephelus lanceolatus Bloch)	Journal/Molecular Ecology Resources	8	805-807
1276	De Innocentiis, S., L. Sola, S. Cataudella and P. Bentzen	2001	Allozyme and microsatellite loci provide discordant estimates of population differentiation in the endangered dusky grouper (Epinephelus marginatus) within the Mediterranean Sea	Journal/Molecular Ecology	10	2163-2175
3344	Muths, D. and J. Bourjea	2011	Characterization of thirteen new polymorphic microsatellite markers from the honeycomb grouper Epinephelus merra	Journal/Conservation Genetics Resources	3	629-631
4456	Seyoum, S., M. D. Tringali, B. L. Barthel, C. Puchulutegui, M. C. Davis, A. B. Collins and M. T. Craig	2013	Isolation and characterization of 29 polymorphic microsatellite markers for the endangered Atlantic goliath grouper (Epinephelus itajara), and the Pacific goliath grouper (E-quinquefasciatus)	Journal/Conservation Genetics Resources	5	729-732
13	Abello, P., W. Ai, C. Altmann, G. Bernardi, O. Bonato, K. M. Burchhardt, X. Chen, Z. Chen, D. Cizkova, C. Clouet, M. A. Cubeta, V. Garcia-Merchan, N. Gauthier, S. Gibson, K. Halacka, F. Hamdi, T. Hankeln, A. Hochkirch, T. Hrbek, A. M. Jackson, C. Lin, S.-M. Lin, E. Macpherson, J. Macrander, E. Maresova, J. Mendel, M. Nowak, G. Orti, F. Palero, I. Papousek, M. Pascual, T. Schmitt, B. X. Semmens, J…	2012	Permanent Genetic Resources added to Molecular Ecology Resources Database 1 April 2012-31 May 2012	Journal/Molecular Ecology Resources	12	972-974
4835	Taylor, M. I., J. I. Morley, C. Rico and S. Balshine	2003	Evidence for genetic monogamy and female-biased dispersal in the biparental mouthbrooding cichlid Eretmodus cyanostictus from Lake Tanganyika	Journal/Molecular Ecology	12	3173-3177
2549	Koizumi, N., S. Morioka, T. W. Quinn, A. Mori, B. Vongvichith, K. Nishida, K. Watabe and T. Takemura	2012	Development and characterization of 29 polymorphic microsatellite loci for Esomus metallicus	Journal/Conservation Genetics Resources	4	1027-1030
504	Beneteau, C. L., N. E. Mandrak and D. D. Heath	2007	Characterization of eight polymorphic microsatellite DNA markers for the greenside darter, Etheostoma blennioides (Percidae)	Journal/Molecular Ecology Notes	7	641-643
2469	Khudamrongsawat, J., L. S. Heath, E. Heath and P. M. Harris	2007	Microsatellite DNA primers for the endangered vermilion darter, Etheostoma chermocki, and cross-species amplification in other darters (Percidae : Etheostoma)	Journal/Molecular Ecology Notes	7	811-813
4235	Saarinen, E. V. and J. D. Austin	2010	When Technology Meets Conservation: Increased Microsatellite Marker Production Using 454 Genome Sequencing on the Endangered Okaloosa Darter (Etheostoma okaloosae)	Journal/Journal of Heredity	101	784-788
4777	Switzer, J. F., S. A. Welsh and T. L. King	2008	Microsatellite DNA primers for the candy darter, Etheostoma osburni and variegate darter, Etheostoma variatum, and cross-species amplification in other darters (Percidae)	Journal/Molecular Ecology Resources	8	335-338
1716	Gabel, J. M., E. E. Dakin, B. J. Freeman and B. A. Porter	2008	Isolation and identification of eight microsatellite loci in the Cherokee darter (Etheostoma scotti) and their variability in other members of the genera Etheostoma, Ammocrypta, and Percina	Journal/Molecular Ecology Resources	8	149-151
2175	Hudman, S. P., M. J. Grose, J. B. Landis, G. T. Skalski and E. O. Wiley	2008	Twenty-three microsatellite DNA loci for population genetic studies and parentage assignment in orangethroat darter, Etheostoma spectabile	Journal/Molecular Ecology Resources	8	1483-1485
4776	Switzer, J. F., S. A. Welsh and T. L. King	2008	Microsatellite DNA primers for the candy darter, Etheostoma osburni and variegate darter, Etheostoma variatum, and cross-species amplification in other darters (Percidae)	Journal/Molecular Ecology Resources	8	335-338
1391	Earl, D. A., K. D. Louie, C. Bardeleben, C. C. Swift and D. K. Jacobs	2010	Rangewide microsatellite phylogeography of the endangered tidewater goby, Eucyclogobius newberryi (Teleostei: Gobiidae), a genetically subdivided coastal fish with limited marine dispersal	Journal/Conservation Genetics	11	103-114
130	Aksoy, S., V. M. F. Almeida-Val, V. C. R. Azevedo, R. Baucom, P. Bazaga, L. B. Beheregaray, J. L. Bennetzen, R. A. Brassaloti, T. I. Burgess, A. Caccone, S.-M. Chang, A. Y. Ciampi, S. Ciancaleoni, G. T. Climaco, C. Clouet, M. R. M. Coimbra, L. L. Coutinho, H. L. Dantas, C. De Vega, R. Echodu, J. Enyaru, A. Figueira, M. A. G. Filho, B. Foltz, L. Fressigne, M. Gadomski, N. Gauthier, C. M. Herrera, …	2013	Permanent Genetic Resources added to Molecular Ecology Resources Database 1 October 201230 November 2012	Journal/Molecular Ecology Resources	13	341-343
5935	Spies, I.	2012	Landscape Genetics Reveals Population Subdivision in Bering Sea and Aleutian Islands Pacific Cod	Journal/Transactions of the American Fisheries Society	141	1557-1573
5934	Stroganov, A.N., K.I. Afanasev, K.E. Jorstad, M. Storr-Paulse, A.M. Orlov, G.A. Rubstova, and T.A. Rakitskaya	2011	Variability of Microsatellite Loci of Greenland Cod Gadus ogac Richardson 1836: Comparison with Other Species of Gadus Genus (Gadidae)	Journal/Journal of Ichthyology	51	738-744
3183	Miller, A. D., A. van Rooyen, R. M. Ayres, T. A. Raadik, P. Fairbrother and A. R. Weeks	2012	The development of 24 polymorphic microsatellite loci for the endangered barred galaxias, Galaxias fuscus, through next generation DNA sequencing	Journal/Conservation Genetics Resources	4	613-616
871	Carrea, C., I. G. Paterson, V. E. Cussac and D. E. Ruzzante	2009	Ten novel microsatellite loci characterized for a remarkably widespread fish: Galaxias maculatus (Galaxiidae)	Journal/Molecular Ecology Resources	9	1504-1505
272	Arias, M. C., E. Arnoux, J. J. Bell, A. Bernadou, G. Bino, R. Blatrix, D. Bourguet, C. Carrea, A.-L. Clamens, H. A. Cunha, E. d'Alencon, Y. Ding, C. Djieto-Lordon, M. P. Dubois, P. Dumas, C. Eraud, B. Faivre, F. O. Francisco, E. Francoso, M. Garcia, J. P. A. Gardner, S. Garnier, S. Gimenez, J. R. Gold, D. J. Harris, G. He, B. Hellemans, C. M. Hollenbeck, S. Jing, G. J. Kergoat, B. Liu, J. R. McDo…	2012	Permanent Genetic Resources added to Molecular Ecology Resources Database 1 December 2011-31 January 2012	Journal/Molecular Ecology Resources	12	570-572
3923	Purcell, K. M., S. L. Lance, K. L. Jones and C. A. Stockwell	2011	Ten novel microsatellite markers for the western mosquitofish Gambusia affinis	Journal/Conservation Genetics Resources	3	361-363
1173	Cureton, J. C., II, A. B. Buchman, C. P. Randle, W. I. Lutterschmidt and R. Deaton	2010	Development and cross-amplification of nine novel Gambusia geiseri microsatellite loci in G. clark-hubbsi and the endangered G. nobilis	Journal/Conservation Genetics Resources	2	177-179
4736	Su, L.-W., Z.-Z. Liu, C.-T. Wang, Z. Zeng, A.-Y. Liu, W.-Q. Tang and J.-Q. Yang	2013	Isolation and characterization of polymorphic microsatellite markers in the fish Garra orientalis (oriental sucking barb)	Journal/Conservation Genetics Resources	5	231-233
3078	McClelland, E. K., T. J. Ming, A. Tabata, K. H. Kaukinen, T. D. Beacham, R. E. Withler and K. M. Miller	2013	Patterns of selection and allele diversity of class I and class II major histocompatibility loci across the species range of sockeye salmon (Oncorhynchus nerka)	Journal/Molecular Ecology	22	4783-4800
5925	Martin, R.M., M.L. Robinson, and W. D. Wilson	2015	Isolation and characterization of twenty-five novel microsatellite loci in Colorado pikeminnow, Ptychocheilus lucius, with cross-species amplification for eight other cyprinids	Journal/Conservation Genetics Resources	7	113-117
2057	Heist, E. J., J. L. Jenkot, D. B. Keeney, R. L. Lane, G. R. Moyer, B. J. Reading and N. L. Smith	2003	Isolation and characterization of polymorphic microsatellite loci in nurse shark (Ginglymostoma cirratum)	Journal/Molecular Ecology Notes	3	59-61
1937	Guo, B. Y., C. X. Xie, L. Shan, Y. Zhang, H. L. Wang, D. M. Xiong, H. P. Liu and Q. Ji	2009	Development and characterization of 16 polymorphic microsatellite loci in the Tibet endemic fish Glyptosternum maculatum	Journal/Molecular Ecology Resources	9	380-382
2287	Jin, J., D. Wang, M. Liu, S. Yin, H. Deng and S. Liu	2012	Isolation and characterization of eight microsatellite loci of Glyptothorax laosensis in the Lancang river	Journal/Conservation Genetics Resources	4	35-37
2844	Liu, S.-P., X.-P. Yuan, D.-Q. Wang, X.-J. Yue, Y. Zhang, K. Wang, X.-B. Duan and D.-Q. Chen	2009	Isolation and characterization of microsatellite markers for Glytothorax zanaensis	Journal/Conservation Genetics Resources	1	145-147
2544	Koizumi, N., H. Takahashi, M. Minezawa, T. Takemura and S. Okushima	2007	Fourteen polymorphic microsatellite loci in the field gudgeon, Gnathopogon elongatus elongatus	Journal/Molecular Ecology Notes	7	240-242
2515	Knapen, D., M. I. Taylor, R. Blust and E. Verheyen	2006	Isolation and characterization of polymorphic microsatellite loci in the gudgeon, Gobio gobio (Cyprinidae)	Journal/Molecular Ecology Notes	6	387-389
2803	Liao, X., D. Wang, X. Yu, W. Li, L. Cheng, J. Wang and J. Tong	2007	Characterization of novel microsatellite loci in rare minnow (Gobiocypris rarus) and amplification in closely related species in Gobioninae	Journal/Conservation Genetics	8	1003-1007
5933	Ruggeri, P., A. Splendiani, M. Giovannotti, P.N. Cerioni, and V. Caputo	2012	Isolation of novel microsatellite loci in the black goby Gobius niger and cross-amplification in other gobiid species (Perciformes, Gobiidae)	Journal/Journal of Fish Biology	81	2044-2052
515	Bentley, B. P., E. S. Harvey, S. J. Newman, D. J. Welch, A. K. Smith and W. J. Kennington	2013	Characterization of 13 polymorphic microsatellite loci for the dogtooth tuna Gymnosarda unicolor	Journal/Conservation Genetics Resources	5	693-695
2970	Maeda, K., H. Takeshima, S. Mizoiri, N. Okada, M. Nishida and H. Tachida	2008	Isolation and characterization of microsatellite loci in the cichlid fish in Lake Victoria, Haplochromis chilotes	Journal/Molecular Ecology Resources	8	428-430
5379	Wu, L., L. Kaufman and P. A. Fuerst	1999	Isolation of microsatellite markers in Astatoreochromis alluaudi and their cross-species amplifications in other African cichlids	Journal/Molecular Ecology	8	895-897
42	Abila, R., M. Barluenga, J. Engelken, A. Meyer and W. Salzburger	2004	Population-structure and genetic diversity in a haplochromine fish cichlid of a satellite lake of Lake Victoria	Journal/Molecular Ecology	13	2589-2602
5375	Wu, L., L. Kaufman and P. A. Fuerst	1999	Isolation of microsatellite markers in Astatoreochromis alluaudi and their cross-species amplifications in other African cichlids	Journal/Molecular Ecology	8	895-897
44	Aboim, M. A., A. D. Rogers, G. M. Menezes, R. Maggioni and C. V. M. Pearson	2003	Isolation of polymorphic microsatellite markers for the demersal fish Helicolenus dactylopterus (Dela Roche 1809)	Journal/Molecular Ecology Notes	3	18-20
4983	Usmani, S., S. G. Tan, S. S. Siraj and K. Yusoff	2001	Isolation and characterization of microsatellites in the Southeast Asian river catfish Mystus nemurus	Journal/Molecular Ecology Notes	1	264-266
5534	Zhu, J.-J., S.-L. Liu, K.-Y. Ma, J.-L. Li and Q.-P. Lian	2011	Twenty-four polymorphic microsatellite markers from spotted barbell (Hemibarbus maculates)	Journal/Conservation Genetics Resources	3	239-241
479	Beheregaray, L. B., J. Chae, N. L. Chao and A. Caccone	2005	Characterization of microsatellite loci for the Amazonian rummy-nose tetra, Hemigrammus bleheri (Teleostei, Characidae)	Journal/Molecular Ecology Notes	5	536-537
2254	Jamandre, B. W., K. Real and J. Hughes	2012	Characterisation of polymorphic microsatellite loci in Hephaestus fuliginosus and cross-amplification in closely related Hephaestus tulliensis	Journal/Conservation Genetics Resources	4	213-216
2255	Jamandre, B. W., K. Real and J. Hughes	2012	Characterisation of polymorphic microsatellite loci in Hephaestus fuliginosus and cross-amplification in closely related Hephaestus tulliensis	Journal/Conservation Genetics Resources	4	213-216
4353	Schrader, M., J. Travis and R. C. Fuller	2011	Do density-driven mating system differences explain reproductive incompatibilities between populations of a placental fish?	Journal/Molecular Ecology	20	4140-4151
1682	Freiwald, J., N. L. Stewart, D. C. Yates and G. Bernardi	2009	Isolation and characterization of nine polymorphic microsatellite loci of the kelp greenling, Hexagrammos decagrammus, a temperate reef fish	Journal/Molecular Ecology Resources	9	563-565
974	Chen, S.-L., G.-D. Miao, C.-W. Shao, Y.-S. Tian and X. Liao	2009	Isolation and characterization of polymorphic microsatellite loci from fat greenling (Hexagrammos otakii)	Journal/Conservation Genetics	10	1429-1431
2695	Larson, S., J. Christiansen, D. Griffing, J. Ashe, D. Lowry and K. Andrews	2011	Relatedness and polyandry of sixgill sharks, Hexanchus griseus, in an urban estuary	Journal/Conservation Genetics	12	679-690
561	Bhummakasikara, T., C. Kongrit, C. Siripunkaw, N. Chansue and J. Khudamrongsawat	2013	Development of microsatellite DNA primers for the giant freshwater stingray, Himantura chaophraya (Batoidea: Dasyatidae) in Thailand, and cross-species amplification in other stingrays	Journal/Conservation Genetics Resources	5	453-455
1755	Galbusera, P. H. A., S. Gillemot, P. Jouk, P. R. Teske, B. Hellemans and F. A. M. J. Volckaert	2007	Isolation of microsatellite markers for the endangered Knysna seahorse Hippocampus capensis and their use in the detection of a genetic bottleneck	Journal/Molecular Ecology Notes	7	638-640
3652	Pardo, B. G., A. Lopez, P. Martinez and C. Bouza	2007	Novel microsatellite loci in the threatened European long-snouted seahorse (Hippocampus guttulatus) for genetic diversity and parentage analysis	Journal/Conservation Genetics	8	1243-1245
5007	van de Vliet, M. S., O. E. Diekmann and E. T. A. Serrao	2009	Highly polymorphic microsatellite markers for the short-snouted seahorse (Hippocampus hippocampus), including markers from a closely related species the long-snouted seahorse (Hippocampus guttulatus)	Journal/Conservation Genetics Resources	1	93-96
1328	Ding, H., C. Shao, X. Liao, G. Xu, X. Ji and S. Chen	2009	Ten polymorphic microsatellite loci for the Atlantic halibut (Hippoglossus hippoglossus) and cross-species application in related species	Journal/Conservation Genetics	10	611-614
2021	Hatakeyama, M., T. Watanabe, M. Ikeda, M. Nakajima, H. Kawamula and N. Taniguchi	2005	Isolation and characterization of microsatellite DNA loci for endangered fish, Japanese huchen (Hucho perryi)	Journal/Molecular Ecology Notes	5	893-895
4905	Tong, G., Y. Kuang, J. Yin, L. Liang and X. Sun	2006	Isolation of microsatellite DNA and analysis on genetic diversity of endangered fish, Hucho taimen (Pallas)	Journal/Molecular Ecology Notes	6	1099-1101
1588	Fisch, K. M., J. L. Petersen, M. R. Baerwald, J. K. Pedroia and B. May	2009	Characterization of 24 microsatellite loci in delta smelt, Hypomesus transpacificus, and their cross-species amplification in two other smelt species of the Osmeridae family	Journal/Molecular Ecology Resources	9	405-408
2801	Liao, M., G. Yang, X. Wang, D. Wang, G. Zou and Q. Wei	2007	Development of microsatellite DNA markers of silver carp (Hypophthalmichthys molitrix) and their cross-species application in bighead carp (Aristichthys nobilis)	Journal/Molecular Ecology Notes	7	95-99
5532	Zhu, C., X. Yu, B. Fu and J. Tong	2013	Development of 201 tri- and tetra-nucleotide repeat microsatellites for bighead carp (Aristichthys nobilis)	Journal/Conservation Genetics Resources	5	755-758
3905	Puebla, O., E. Bermingham, F. Guichard and E. Whiteman	2007	Colour pattern as a single trait driving speciation in Hypoplectrus coral reef fishes?	Journal/Proceedings of the Royal Society B-Biological Sciences	274	1265-1271
3906	Puebla, O., E. Bermingham, F. Guichard and E. Whiteman	2007	Colour pattern as a single trait driving speciation in Hypoplectrus coral reef fishes?	Journal/Proceedings of the Royal Society B-Biological Sciences	274	1265-1271
3907	Puebla, O., E. Bermingham, F. Guichard and E. Whiteman	2007	Colour pattern as a single trait driving speciation in Hypoplectrus coral reef fishes?	Journal/Proceedings of the Royal Society B-Biological Sciences	274	1265-1271
3908	Puebla, O., E. Bermingham, F. Guichard and E. Whiteman	2007	Colour pattern as a single trait driving speciation in Hypoplectrus coral reef fishes?	Journal/Proceedings of the Royal Society B-Biological Sciences	274	1265-1271
3902	Puebla, O., E. Bermingham and W. O. McMillan	2012	On the spatial scale of dispersal in coral reef fishes	Journal/Molecular Ecology	21	5675-5688
3898	Puebla, O., E. Bermingham and F. Guichard	2008	Population genetic analyses of Hypoplectrus coral reef fishes provide evidence that local processes are operating during the early stages of marine adaptive radiations	Journal/Molecular Ecology	17	1405-1415
3909	Puebla, O., E. Bermingham, F. Guichard and E. Whiteman	2007	Colour pattern as a single trait driving speciation in Hypoplectrus coral reef fishes?	Journal/Proceedings of the Royal Society B-Biological Sciences	274	1265-1271
25	Abercrombie, L. G., C. M. Anderson, B. G. Baldwin, I. C. Bang, R. Beldade, G. Bernardi, A. Boubou, A. Branca, F. Bretagnolle, M. W. Bruford, A. Buonamici, R. K. Burnett, Jr., D. Canal, H. Cardenas, C. Caullet, S. Y. Chen, Y. J. Chun, C. Cossu, C. F. Crane, S. Cros-Arteil, R. Cudney-Bueno, R. Danti, J. A. Davila, G. d. Rocca, S. Dobata, L. D. Dunkle and M. E. R. P. D. C. Canada	2009	Permanent genetic resources added to molecular ecology resources database 1 January 2009-30 April 2009	Journal/Molecular Ecology Resources	9	1375-1379
5517	Zhao, L., C. Shao, X. Liao and S. Chen	2009	Isolation and characterization of polymorphic microsatellite loci from a dinucleotide-enriched genomic library of seven-band grouper (Epinephelus septemfasciatus) and cross-species amplification	Journal/Conservation Genetics	10	627-629
4625	Sousa, V., F. Penha, M. J. Collares-Pereira, L. Chikhi and M. M. Coelho	2008	Genetic structure and signature of population decrease in the critically endangered freshwater cyprinid Chondrostoma lusitanicum	Journal/Conservation Genetics	9	791-805
3106	McFarlane, C. T. and M. F. Docker	2009	Characterization of 14 microsatellite loci in the paired lamprey species Ichthyomyzon unicuspis and I. fossor and cross amplification in four other Ichthyomyzon species	Journal/Conservation Genetics Resources	1	377-380
3105	McFarlane, C. T. and M. F. Docker	2009	Characterization of 14 microsatellite loci in the paired lamprey species Ichthyomyzon unicuspis and I. fossor and cross amplification in four other Ichthyomyzon species	Journal/Conservation Genetics Resources	1	377-380
371	Bang, I.-C., W.-J. Kim and I.-R. Lee	2009	Characterization of polymorphic microsatellite loci in the endangered Miho spine loach (Iksookimia choii) and cross-species amplification within the Cobitidae family	Journal/Molecular Ecology Resources	9	281-284
4784	Taguchi, M., T. Kitamura, Y. Shigenobu, M. Ohkubo, T. Yanagimoto, T. Sugaya, Y. Nakamura, K. Saitoh and K. Yokawa	2013	Development of 15 polymorphic microsatellite markers for the shortfin mako, Isurus oxyrinchus, and cross-species amplification in lamniforme sharks	Journal/Conservation Genetics Resources	5	675-678
4475	Shao, K., F. Shi, H. Tang, M. Xiong, W. Li and B. Zhu	2012	Isolation and characterization of microsatellite loci in Jinshaia sinensis	Journal/Conservation Genetics Resources	4	1075-1077
2945	Ma, C., H. Ma, L. Ma, A. Shen and L. Gao	2011	Development and characterization of 12 microsatellite markers for Johnius belengerii	Journal/Conservation Genetics Resources	3	717-719
4882	Tian, Y.-S., G.-D. Miao, C.-W. Shao, X.-L. Liao and S.-L. Chen	2009	Isolation and characterization of polymorphic microsatellite loci from a repeat-enriched genomic library of stone flounder (Kareius bicoloratus) and cross-species amplification	Journal/Conservation Genetics	10	1041-1043
80	Aggarwal, R. K., J. Allainguillaume, M. M. Bajay, S. Barthwal, P. Bertolino, P. Chauhan, S. Consuegra, A. Croxford, D. L. Dalton, E. den Belder, E. Diaz-Ferguson, M. R. Douglas, M. Drees, J. Elderson, G. D. Esselink, J. F. Fernandez-Manjarres, N. Frascaria-Lacoste, S. Gaebler-Schwarz, C. G. de Leaniz, H. S. Ginwal, M. A. D. Goodisman, B. Guo, M. B. Hamilton, P. K. Hayes, Y. Hong, T. Kajita, S. T.…	2011	Permanent Genetic Resources added to Molecular Ecology Resources Database 1 August 2010-30 September 2010	Journal/Molecular Ecology Resources	11	219-222
4772	Swain, S., S. P. Das, D. Bej, A. Patel, P. Jayasankar, P. C. Das and P. Das	2012	Isolation and characterization of sixteen microsatellite loci for fringe-lipped carp, Labeo fimbriatus	Journal/Conservation Genetics Resources	4	913-915
1725	Gaigher, A., S. Launey, E. Lasne, A.-L. Besnard and G. Evanno	2013	Characterization of thirteen microsatellite markers in river and brook lampreys (Lampetra fluviatilis and L-planeri)	Journal/Conservation Genetics Resources	5	141-143
1726	Gaigher, A., S. Launey, E. Lasne, A.-L. Besnard and G. Evanno	2013	Characterization of thirteen microsatellite markers in river and brook lampreys (Lampetra fluviatilis and L-planeri)	Journal/Conservation Genetics Resources	5	141-143
210	Anderson, C. M., G. J. Aparicio, A. R. Atangana, J. Beaulieu, M. W. Bruford, F. Cain, T. Campos, A. Cariani, M. A. Carvalho, N. Chen, P. P. Chen, A. L. Clamens, A. M. Clark, A. Coeur D'Acier, P. Connolly, A. Cordero-Rivera, J. P. Coughlan, T. S. Cross, B. David, C. De Bruyn, M. De Meyer, C. De Ridder, H. Delatte, M. T. Dettori, S. J. Downer, C. Dubreuil, K. J. Evans, B. Fan, G. Ferrara, A. Gagne,…	2010	Permanent Genetic Resources added to Molecular Ecology Resources Database 1 December 2009-31 January 2010	Journal/Molecular Ecology Resources	10	576-579
2285	Jiang, X., M. Liao, Y. Liu, T. Gao and G. Yang	2007	Isolation and characterization of 22 polymorphic microsatellite DNA markers of Japanese sea bass (Laterolabrax japonicus)	Journal/Molecular Ecology Notes	7	492-494
5388	Xiao, M. and G. Yang	2009	Isolation and characterization of 17 microsatellite loci for the Chinese longsnout catfish (Leiocassis longirostris)	Journal/Molecular Ecology Resources	9	1039-1041
3235	Mock, K. E., L. S. Bjerregaard, M. C. Belk, C. Rowe and J. B. Johnson	2008	Microsatellite markers for leatherside chubs Lepidomeda aliciae and Lepidomeda copei	Journal/Molecular Ecology Resources	8	172-174
3236	Mock, K. E., L. S. Bjerregaard, M. C. Belk, C. Rowe and J. B. Johnson	2008	Microsatellite markers for leatherside chubs Lepidomeda aliciae and Lepidomeda copei	Journal/Molecular Ecology Resources	8	172-174
4079	Rios-Cardenas, O. and M. S. Webster	2008	A molecular genetic examination of the mating system of pumpkinseed sunfish reveals high pay-offs for specialized sneakers	Journal/Molecular Ecology	17	2310-2320
4321	Schable, N. A., R. U. Fischer and T. C. Glenn	2002	Tetranucleotide microsatellite DNA loci from the dollar sunfish (Lepomis marginatus)	Journal/Molecular Ecology Notes	2	509-511
5188	Watanabe, K., H. Takeshima, A. Iwata, T. Abe, K. Uehara, R. Kakioka, D. Kihira and M. Nishida	2008	Isolation and characterization of 39 microsatellite loci in the endangered Japanese loach Leptobotia curta	Journal/Molecular Ecology Resources	8	145-148
2835	Liu, H. Y., F. Xiong, X. B. Duan and D. Q. Chen	2012	Isolation and characterization of polymorphic microsatellite loci from elongate loach (Leptobotia elongate), a threatened fish species endemic to the Yangtze River	Journal/Conservation Genetics Resources	4	129-131
1357	Duan, X. B., H. Y. Liu, F. Xiong and D. Q. Chen	2013	Development of microsatellite markers for Leptobotia rubrilaris, a threatened fish species in the Yangtze River	Journal/Conservation Genetics Resources	5	425-427
588	Blanchet, S., O. Rey, P. Berthier, S. Lek and G. Loot	2009	Evidence of parasite-mediated disruptive selection on genetic diversity in a wild fish population	Journal/Molecular Ecology	18	1112-1123
943	Chang, Y., R. Tang, X. Sun, L. Liang, J. Chen, J. Huang, X. Dou and R. Tao	2013	Genetic analysis of population differentiation and adaptation in Leuciscus waleckii	Journal/Genetica	141	417-429
2553	Kokita, T. and S. Takahashi	2008	Isolation and characterization of polymorphic trinucleotide and dinucleotide microsatellite loci for the ice goby, Leucopsarison petersii	Journal/Molecular Ecology Resources	8	305-307
1431	El Nagar, A., M. McHugh, T. Rapp, D. W. Sims and M. J. Genner	2010	Characterisation of polymorphic microsatellite markers for skates (Elasmobranchii: Rajidae) from expressed sequence tags	Journal/Conservation Genetics	11	1203-1206
4958	Tysklind, N., M. I. Taylor, B. P. Lyons, I. D. McCarthy and G. R. Carvalho	2009	Development of 30 microsatellite markers for dab (Limanda limanda L.): a key UK marine biomonitoring species	Journal/Molecular Ecology Resources	9	951-955
4261	Sala-Bozano, M., M. Tsalavouta and S. Mariani	2009	Isolation and characterisation of new polymorphic microsatellite markers for the striped sea bream (Lithognathus mormyrus)	Journal/Conservation Genetics	10	1507-1509
4287	Sanetra, M. and A. Meyer	2005	Microsatellites from the burbot (Lota lota), a freshwater gadoid fish (Teleostei)	Journal/Molecular Ecology Notes	5	390-392
1827	Geng, L., C. Lu, G. Tong, C. Li and W. Xu	2012	Development and characterization of twenty microsatellite markers for the endangered fish Luciobarbus capito	Journal/Conservation Genetics Resources	4	865-867
4026	Renshaw, M. A., S. Karlsson and J. R. Gold	2007	Isolation and characterization of microsatellites in lane snapper (Lutjanus synagris), mutton snapper (Lutjanus analis), and yellowtail snapper (Ocyurus chrysurus)	Journal/Molecular Ecology Notes	7	1084-1087
5506	Zhang, J. B., Z. P. Cai and H. Huang	2006	Isolation and characterization of microsatellite loci from mangrove red snapper Lutjanus argentimaculatus	Journal/Molecular Ecology Notes	6	408-411
5932	Saillant, E., S.C. Bradfield, and J.R. Gold	2006	Genetic impacts of shrimp trawling on red snapper (Lutjanus campechanus) in the northern Gulf of Mexico	Journal/ICES Journal of Marine Science	63	705-713
631	Bonizzoni, M., J. Bourjea, B. Chen, B. J. Crain, L. Cui, V. Fiorentino, S. Hartmann, S. Hendricks, V. Ketmaier, X. Ma, D. Muths, L. Pavesi, S. Pfautsch, M. A. Rieger, T. Santonastaso, J. Sattabongkot, C. H. Taron, D. J. Taron, R. Tiedemann, G. Yan, B. Zheng, D. Zhong and D. Mol Ecology Resources Primer	2011	Permanent Genetic Resources added to Molecular Ecology Resources Database 1 April 2011-31 May 2011	Journal/Molecular Ecology Resources	11	935-936
1944	Guo, Y.-S., Z.-D. Wang, C.-W. Liu, L. Liu and Y. Liu	2007	Isolation and characterization of microsatellite DNA loci from Russell's snapper (Lutjanus russellii)	Journal/Molecular Ecology Notes	7	1219-1221
4025	Renshaw, M. A., S. Karlsson and J. R. Gold	2007	Isolation and characterization of microsatellites in lane snapper (Lutjanus synagris), mutton snapper (Lutjanus analis), and yellowtail snapper (Ocyurus chrysurus)	Journal/Molecular Ecology Notes	7	1084-1087
2978	Mai, A. C. G., J. P. Vieira, A. A. Plavan, M. F. Nobrega, L. E. Moraes, F. L. Rodrigues and L. F. Marins	2013	Isolation and characterization of 18 microsatellites for Lycengraulis grossidens (Pisces: Clupeiformes)	Journal/Conservation Genetics Resources	5	15-18
3464	Nock, C. J. and P. R. Baverstock	2008	Polymorphic microsatellite loci for species of Australian freshwater cod, Maccullochella	Journal/Conservation Genetics	9	1353-1356
3466	Nock, C. J. and P. R. Baverstock	2008	Polymorphic microsatellite loci for species of Australian freshwater cod, Maccullochella	Journal/Conservation Genetics	9	1353-1356
4175	Rourke, M., J. Nheu, H. Mountford, J. Lade, B. Ingram and H. McPartlan	2007	Isolation and characterization of 102 new microsatellite loci in Murray cod, Maccullochella peelii peelii (Percichthyidae), and assessment of cross-amplification in 13 Australian native and six introduced freshwater species	Journal/Molecular Ecology Notes	7	1258-1264
1510	Faulks, L. K., D. M. Gilligan and L. B. Beheregaray	2010	Islands of water in a sea of dry land: hydrological regime predicts genetic diversity and dispersal in a widespread fish from Australia's arid zone, the golden perch (Macquaria ambigua)	Journal/Molecular Ecology	19	4723-4737
2062	Helyar, S., C. Sacchi, J. Coughlan and S. Mariani	2010	Novel microsatellite loci for a deep sea fish (Macrourus berglax) and their amplification in other grenadiers (Gadiformes: Macrouridae)	Journal/Conservation Genetics Resources	2	2018-01-04
1188	D'Amato, M. E., D. H. Lunt and G. R. Carvalho	1999	Microsatellite markers for the hake Macruronus magellanicus amplify other gadoid fish	Journal/Molecular Ecology	8	1086-1088
2429	Kashiwagi, T., D. Broderick, S. L. Lance, M. B. Bennett and J. R. Ovenden	2012	Development and characterization of ten microsatellite loci for the reef manta ray Manta alfredi	Journal/Conservation Genetics Resources	4	1055-1058
4727	Streelman, J. T., R. C. Albertson and T. D. Kocher	2003	Genome mapping of the orange blotch colour pattern in cichlid fishes	Journal/Molecular Ecology	12	2465-2471
2939	Luo, W., W. Deng, S. Yi, W. Wang and Z. Gao	2013	Characterization of 20 polymorphic microsatellites for Blunt snout bream (Megalobrama amblycephala) from EST sequences	Journal/Conservation Genetics Resources	5	499-501
2645	Lage, C. R. and I. Kornfield	1999	Isolation and characterization of microsatellite loci in Atlantic haddock (Melanogrammus aeglefinus)	Journal/Molecular Ecology	8	1355-1357
4017	Renshaw, M. A., D. S. Portnoy, R. Vidal and J. R. Gold	2011	Isolation and characterization of microsatellite markers in the southern hake, Merluccius australis	Journal/Conservation Genetics Resources	3	91-94
2933	Lundy, C. J., P. Moran, C. Rico, R. S. Milner and G. M. Hewitt	1999	Macrogeographical population differentiation in oceanic environments: a case study of European hake (Merluccius merluccius), a commercially important fish	Journal/Molecular Ecology	8	1889-1898
5931	Was, A., E. Gosling, K. McCrann, and J. Mork	2007	Evidence for population structuring of blue whiting (Micromesistius poutassou) in the Northeast Atlantic	Journal/ICES Journal of Marine Science	65	216-225
277	Arias, M. C., E. Arnoux, J. J. Bell, A. Bernadou, G. Bino, R. Blatrix, D. Bourguet, C. Carrea, A.-L. Clamens, H. A. Cunha, E. d'Alencon, Y. Ding, C. Djieto-Lordon, M. P. Dubois, P. Dumas, C. Eraud, B. Faivre, F. O. Francisco, E. Francoso, M. Garcia, J. P. A. Gardner, S. Garnier, S. Gimenez, J. R. Gold, D. J. Harris, G. He, B. Hellemans, C. M. Hollenbeck, S. Jing, G. J. Kergoat, B. Liu, J. R. McDo…	2012	Permanent Genetic Resources added to Molecular Ecology Resources Database 1 December 2011-31 January 2012	Journal/Molecular Ecology Resources	12	570-572
2941	Lutz-Carrillo, D. J., C. Hagen, L. A. Dueck and T. C. Glenn	2008	Isolation and characterization of microsatellite loci for Florida largemouth bass, Micropterus salmoides floridanus, and other micropterids	Journal/Molecular Ecology Resources	8	178-184
2947	Ma, C., H. Ma, L. Ma, S. Li and W. Jiang	2013	Development and characterization of twelve microsatellite markers for miiuy croaker	Journal/Conservation Genetics Resources	5	947-949
4077	Ring, A.-K., H. Knutsen, D. Fiani, A. R. Hoelzel and C. Andre	2009	Development of 10 microsatellite loci in the ling (Molva molva)	Journal/Molecular Ecology Resources	9	1401-1403
4006	Reid, S. M., C. C. Wilson, N. E. Mandrak and L. M. Carl	2008	Population structure and genetic diversity of black redhorse (Moxostoma duquesnei) in a highly fragmented watershed	Journal/Conservation Genetics	9	531-546
2833	Lippe, C., P. Dumont and L. Bernatchez	2004	Isolation and identification of 21 microsatellite loci in the Copper redhorse (Moxostoma hubbsi; Catostomidae) and their variability in other catostomids	Journal/Molecular Ecology Notes	4	638-641
3170	Miggiano, E., R. E. Lyons, Y. Li, L. M. Dierens, D. Crosetti and L. Sola	2005	Isolation and characterization of microsatellite loci in the striped mullet, Mugil cephalus	Journal/Molecular Ecology Notes	5	323-326
5398	Xu, G., C. Shao, X. Liao, Y. Tian and S. Chen	2009	Isolation and charaterization of polymorphic microsatellite loci from so-iuy mullet (Mugil soiuy Basilewsky 1855)	Journal/Conservation Genetics	10	653-655
1565	Fernandez-Silva, I., B. N. Snelgrove and B. W. Bowen	2013	Twelve microsatellite DNA markers to resolve population structure of the Yellow-Striped Goatfish Mulloidichthys flavolineatus (family Mullidae)	Journal/Conservation Genetics Resources	5	565-568
1732	Galarza, J. A., G. F. Turner, E. Macpherson, J. Carreras-Carbonell and C. Rico	2007	Cross-amplification of 10 new isolated polymorphic microsatellite loci for red mullet (Mullus barbatus) in striped red mullet (Mullus surmuletus)	Journal/Molecular Ecology Notes	7	230-232
1733	Galarza, J. A., G. F. Turner, E. Macpherson, J. Carreras-Carbonell and C. Rico	2007	Cross-amplification of 10 new isolated polymorphic microsatellite loci for red mullet (Mullus barbatus) in striped red mullet (Mullus surmuletus)	Journal/Molecular Ecology Notes	7	230-232
634	Boomer, J. J., R. G. Harcourt, M. P. Francis, T. I. Walker, J. M. Braccini and A. J. Stow	2013	Frequency of Multiple Paternity in Gummy Shark, Mustelus antarcticus, and Rig, Mustelus lenticulatus, and the Implications of Mate Encounter Rate, Postcopulatory Influences, and Reproductive Mode	Journal/Journal of Heredity	104	371-379
1860	Giresi, M., M. A. Renshaw, D. S. Portnoy and J. R. Gold	2012	Isolation and characterization of microsatellite markers for the dusky smoothhound shark, Mustelus canis	Journal/Conservation Genetics Resources	4	101-104
918	Chabot, C. L.	2012	Characterization of 11 microsatellite loci for the brown smooth-hound shark, Mustelus henlei (Triakidae), discovered with next-generation sequencing	Journal/Conservation Genetics Resources	4	23-25
5930	Jue, N.K.	2010	The role of larval dispersal in the population genetics and ecology of gag, Mycteroperca microlepis, in the Gulf of Mexico	Doctoral Dissertation: Florida State University
4023	Renshaw, M. A., R. S. Nemeth and J. R. Gold	2011	Isolation and characterization of microsatellite markers from yellowfin grouper, Mycteroperca venenosa	Journal/Conservation Genetics Resources	3	341-344
5537	Zhu, X., F. Zhang and W. Cao	2013	Isolation and characterization of 28 polymorphic microsatellite loci in black carp (Mylopharyngodon piceus)	Journal/Conservation Genetics Resources	5	469-472
2789	Li, P., Y. Zhang and Z. Peng	2013	Development of 34 new microsatellite markers for the endangered Chinese sucker (Myxocyprinus asiaticus) using 454 sequencing	Journal/Conservation Genetics Resources	5	441-444
890	Carvalho, D. C., M. P. Hammer and L. B. Beheregaray	2012	Isolation and PCR-multiplex genotyping of 18 novel microsatellite markers for the threatened southern pygmy perch (Nannoperca australis)	Journal/Conservation Genetics Resources	4	15-17
887	Carvalho, D. C., C. J. Rodriguez-Zarate, M. P. Hammer and L. B. Beheregaray	2011	Development of 21 microsatellite markers for the threatened Yarra pygmy perch (Nannoperca obscura) through 454 shot-gun pyrosequencing	Journal/Conservation Genetics Resources	3	601-604
2144	Horne, J. B., J. L. McIlwain and L. van Herwerden	2010	Isolation of 15 new polymorphic microsatellite markers from the blue-spine unicornfish Naso unicornis	Journal/Conservation Genetics Resources	2	191-194
4374	Schultz, J. K., K. A. Feldheim, S. H. Gruber, M. V. Ashley, T. M. McGovern and B. W. Bowen	2008	Global phylogeography and seascape genetics of the lemon sharks (genus Negaprion)	Journal/Molecular Ecology	17	5336-5348
1556	Feldheim, K. A., S. H. Gruber and M. V. Ashley	2002	The breeding biology of lemon sharks at a tropical nursery lagoon	Journal/Proceedings of the Royal Society B-Biological Sciences	269	1655-1661
2177	Huey, J. A., K. M. Real, P. B. Mather, V. Chand, D. T. Roberts, T. Espinoza, A. McDougall, P. K. Kind, S. Brooks and J. M. Hughes	2013	Isolation and characterization of 21 polymorphic microsatellite loci in the iconic Australian lungfish, Neoceratodus forsteri, using the Ion Torrent next-generation sequencing platform	Journal/Conservation Genetics Resources	5	737-740
5195	Watts, P. C., P. Veltsos, B. J. Soffa, A. B. Gill and S. J. Kemp	2004	Polymorphic microsatellite loci in the black-and-gold chromis, Neoglyphidodon nigroris (Teleostei : Pomacentridae)	Journal/Molecular Ecology Notes	4	93-95
1541	Feldheim, K. A., P. Willink, J. E. Brown, D. J. Murphy, M. E. Neilson and C. A. Stepien	2009	Microsatellite loci for Ponto-Caspian gobies: markers for assessing exotic invasions	Journal/Molecular Ecology Resources	9	639-644
1544	Feldheim, K. A., P. Willink, J. E. Brown, D. J. Murphy, M. E. Neilson and C. A. Stepien	2009	Microsatellite loci for Ponto-Caspian gobies: markers for assessing exotic invasions	Journal/Molecular Ecology Resources	9	639-644
1373	Dufour, B. A., T. M. Hogan and D. D. Heath	2007	Ten polymorphic microsatellite markers in the invasive round goby (Neogobius melanostomus) and cross-species amplification	Journal/Molecular Ecology Notes	7	1205-1207
1376	Duftner, N., K. M. Sefc, S. Koblmueller, B. Nevado, E. Verheyen, H. Phiri and C. Sturmbauer	2006	Distinct population structure in a phenotypically homogeneous rock-dwelling cichlid fish from Lake Tanganyika	Journal/Molecular Ecology	15	2381-2395
2468	Khudamrongsawat, J., C. Kongrit and C. Siripunkaw	2013	Isolation and characterization of polymorphic microsatellite loci in the mahseer Neolissochilus soroides (Teleostei: Cyprinidae) from Khao Soi Dao population in Thailand	Journal/Conservation Genetics Resources	5	351-353
2356	Jones, M. E. and P. H. Barber	2005	Characterization of microsatellite loci for the detection of temporal genetic shifts within a single cohort of the brown demoiselle, Neopomacentrus filamentosus	Journal/Molecular Ecology Notes	5	834-836
5391	Xing, S., C. Shao, X. Liao, Y. Tian and S. Chen	2009	Isolation and characterization of polymorphic microsatellite loci from a dinucleotide-enriched genomic library of spotted maigre (Nibea albiflora)	Journal/Conservation Genetics	10	789-791
782	Burridge, C. P. and J. R. Gold	2003	Conservation genetic studies of the endangered Cape Fear shiner, Notropis mekistocholas (Teleostei : Cyprinidae)	Journal/Conservation Genetics	4	219-225
207	Anderson, C. M. and S. K. Sarver	2008	Development of polymorphic microsatellite loci for the endangered Topeka shiner, Notropis topeka	Journal/Molecular Ecology Resources	8	311-313
1748	Galarza, J. A., J. Carreras-Carbonell, E. Macpherson, M. Pascual, S. Roques, G. F. Turner and C. Rico	2009	The influence of oceanographic fronts and early-life-history traits on connectivity among littoral fish species	Journal/Proceedings of the National Academy of Sciences of the United States of America	106	1473-1478
4027	Renshaw, M. A., S. Karlsson and J. R. Gold	2007	Isolation and characterization of microsatellites in lane snapper (Lutjanus synagris), mutton snapper (Lutjanus analis), and yellowtail snapper (Ocyurus chrysurus)	Journal/Molecular Ecology Notes	7	1084-1087
1777	Garcia-De-Leon, F. J., O. Adrian Lozano-Garza, R. L. Mayden, R. Delgado-Vega, F. Camarena-Rosales, G. Ruiz-Campos, M. A. Escalante-Sanchez, A. Ruiz-Luna, M. Angel Del Rio-Portilla, I. d. l. A. Barriga-Sosa, G. Fabiola Arcos-Ortega and C. Paniagua-Chavez	2013	Isolation and characterization of 17 tetranucleotide microsatellite loci in the Mexican golden trout (Oncorhynchus chrysogaster, Needham & Gard 1964) derived from 454 pyrosequencing	Journal/Conservation Genetics Resources	5	1009-1012
3874	Pritchard, V. L., J. L. Metcalf, K. Jones, A. P. Martin and D. E. Cowley	2009	Population structure and genetic management of Rio Grande cutthroat trout (Oncorhynchus clarkii virginalis)	Journal/Conservation Genetics	10	1209-1221
3733	Peters, M. B. and T. F. Turner	2008	Genetic variation of the major histocompatibility complex (MHC class II beta gene) in the threatened Gila trout, Oncorhynchus gilae gilae	Journal/Conservation Genetics	9	257-270
4829	Taylor, E. B., P. Tamkee, E. R. Keeley and E. A. Parkinson	2011	Conservation prioritization in widespread species: the use of genetic and morphological data to assess population distinctiveness in rainbow trout (Oncorhynchus mykiss) from British Columbia, Canada	Journal/Evolutionary Applications	4	100-115
1584	Fillatre, E. K., P. Etherton and D. D. Heath	2003	Bimodal run distribution in a northern population of sockeye salmon (Oncorhynchus nerka): life history and genetic analysis on a temporal scale	Journal/Molecular Ecology	12	1793-1805
1484	Evans, M. L., B. D. Neff and D. D. Heath	2010	Quantitative genetic and translocation experiments reveal genotype-by-environment effects on juvenile life-history traits in two populations of Chinook salmon (Oncorhynchus tshawytscha)	Journal/Journal of Evolutionary Biology	23	687-698
1002	Chiang, T.-Y., T.-W. Lee, F.-J. Lin, K.-H. Huang and H.-D. Lin	2008	Isolation and characterization of microsatellite loci in the endangered freshwater fish Varicorhinus alticorpus (Cyprinidae)	Journal/Conservation Genetics	9	1399-1401
5393	Xiong, M., Y. Que, F. Shi, N. Xu, Z. Yang, J. Chang, J. Hu and B. Zhu	2009	Isolation and characterization of microsatellite loci in Onychostoma sima	Journal/Conservation Genetics Resources	1	389-392
5929	Withler, R.E., J.R. King, J.B., Marliave, B. Beaith, S. Li, K. J. Supernault, and K.M. Miller	2003	Polygamous mating and high levels of genetic variation in lingcod, Ophiodon elongatus, of the Strait of Georgia, British Columbia	Journal/Environmental Biology of Fishes	69	345-357
5092	Vinh, V., J. Christman, P. Calle and W. E. Aguirre	2013	Isolation of microsatellite loci for the predatory fish Hoplias microlepis (Characiformes: Erythrinidae) from a highly impacted river system in western Ecuador	Journal/Conservation Genetics Resources	5	437-439
263	Ardren, W. R., L. Amata, J. Whelan and P. W. Dehaan	2007	Characterization of 16 highly variable tetranucleotide microsatellite loci for Oregon chub (Oregonichthys crameri) and cross amplification in Umpqua chub (O-kalawatseti)	Journal/Molecular Ecology Notes	7	808-810
1189	D'Amato, M. E., M. M. Esterhuyse, B. C. W. van der Waal, D. Brink and F. A. M. Volckaert	2007	Hybridization and phylogeography of the Mozambique tilapia Oreochromis mossambicus in southern Africa evidenced by mitochondrial and microsatellite DNA genotyping	Journal/Conservation Genetics	8	475-488
1794	Garrigos, Y. E., J. Lambourdiere, C. Ibanez and P. Gaubert	2011	Characterization of ten polymorphic microsatellite loci in the Andean pupfish Orestias agassizii, with cross-amplification in the sympatric O. luteus	Journal/Conservation Genetics Resources	3	17-19
1795	Garrigos, Y. E., J. Lambourdiere, C. Ibanez and P. Gaubert	2011	Characterization of ten polymorphic microsatellite loci in the Andean pupfish Orestias agassizii, with cross-amplification in the sympatric O. luteus	Journal/Conservation Genetics Resources	3	17-19
4822	Taylor, A. N., M. I. Taylor, I. D. McCarthy and A. R. Beaumont	2008	Isolation and characterization of 12 dinucleotide microsatellite loci in the anadromous fish Osmerus eperlanus (L.)	Journal/Molecular Ecology Resources	8	581-583
1113	Coulson, M. W., I. G. Paterson, A. Green, R. Kepkay and P. Bentzen	2006	Characterization of di- and tetranucleotide microsatellite markers in rainbow smelt (Osmerus mordax)	Journal/Molecular Ecology Notes	6	942-944
1198	Da Silva, T. D. J., T. Hrbek and I. P. Farias	2009	Microsatellite markers for the silver arowana (Osteoglossum bicirrhosum, Osteoglossidae, Osteoglossiformes)	Journal/Molecular Ecology Resources	9	1019-1022
3003	Mank, J. E. and J. C. Avise	2003	Microsatellite variation and differentiation in North Atlantic eels	Journal/Journal of Heredity	94	310-314
3810	Pinera, J. A., D. Bernardo, G. Blanco, E. Vazquez and J. A. Sanchez	2006	Isolation and characterization of polymorphic microsatellite markers in Pagellus bogaraveo, and cross-species amplification in Sparus aurata and Dicentrarchus labrax	Journal/Molecular Ecology Notes	6	33-35
3964	Ramsak, A., F. Garoia, I. Guarniero, P. Mannini and F. Tinti	2003	Novel polymorphic microsatellite markers for the common pandora (Pagellus erythrinus)	Journal/Molecular Ecology Notes	3	553-555
2025	Hauser, L., G. J. Adcock, P. J. Smith, J. H. B. Ramirez and G. R. Carvalho	2002	Loss of microsatellite diversity and low effective population size in an overexploited population of New Zealand snapper (Pagrus auratus)	Journal/Proceedings of the National Academy of Sciences of the United States of America	99	11742-11747
3834	Ponce, M., C. Infante, A. Crespo, E. Zuasti, L. Perez, V. Funes, G. Catanese, S. Cardenas and M. Manchado	2006	Characterization of microsatellite loci for the redbanded seabream, Pagrus auriga (Teleostei, Sparidae)	Journal/Molecular Ecology Notes	6	527-529
480	Beheregaray, L. B., L. M. Moller, T. S. Schwartz, N. L. Chao and A. Caccone	2004	Microsatellite markers for the cardinal tetra Paracheirodon axelrodi, a commercially important fish from central Amazonia	Journal/Molecular Ecology Notes	4	330-332
1176	Curley, B. G. and M. R. Gillings	2004	Isolation of highly polymorphic microsatellite loci from the temperate damselfish Parma microlepis	Journal/Molecular Ecology Notes	4	551-553
208	Anderson, C. M., G. J. Aparicio, A. R. Atangana, J. Beaulieu, M. W. Bruford, F. Cain, T. Campos, A. Cariani, M. A. Carvalho, N. Chen, P. P. Chen, A. L. Clamens, A. M. Clark, A. Coeur D'Acier, P. Connolly, A. Cordero-Rivera, J. P. Coughlan, T. S. Cross, B. David, C. De Bruyn, M. De Meyer, C. De Ridder, H. Delatte, M. T. Dettori, S. J. Downer, C. Dubreuil, K. J. Evans, B. Fan, G. Ferrara, A. Gagne,…	2010	Permanent Genetic Resources added to Molecular Ecology Resources Database 1 December 2009-31 January 2010	Journal/Molecular Ecology Resources	10	576-579
2785	Li, L., H. P. Wang, C. Givens, S. Czesny and B. Brown	2007	Isolation and characterization of microsatellites in yellow perch (Perca flavescens)	Journal/Molecular Ecology Notes	7	600-603
4391	Schwemm, M. R. and A. A. Echelle	2013	Development and characterization of eight polymorphic tetra-nucleotide microsatellite markers for the threatened leopard darter (Percina pantherina)	Journal/Conservation Genetics Resources	5	73-75
1382	Dutton, D. J., J. H. Roberts, P. L. Angermeier and E. M. Hallerman	2008	Microsatellite markers for the endangered Roanoke logperch, Percina rex (Percidae) and their potential utility for other darter species	Journal/Molecular Ecology Resources	8	831-834
4626	Souza, C. A., D. T. Hashimoto, L. H. G. Pereira, C. Oliveira, F. Foresti and F. Porto-Foresti	2012	Development and characterization of microsatellite loci in Phractocephalus hemioliopterus (Siluriformes: Pimelodidae) and their cross-species amplification in six related species	Journal/Conservation Genetics Resources	4	499-501
105	Agostini, C., P. A. Agudelo, K. Ba, P. A. Barber, P. M. Bisol, C. Brouat, T. I. Burgess, I. Calves, M. C. Avila, S. Chow, L. Cordes, D. Da Silva, A. Dalecky, L. De Meester, I. Doadrio, G. Dobigny, J. M. Duplantier, S. E. F. Evison, R. Ford, D. Fresneau, P. M. Galetti, Jr., P. Gauthier, S. Geldof, L. Granjon, F. Guerin, G. E. S. Hardy, C. H. Escobar, K. Hima, J. Hu, L. Huang, L. Humeau, B. Jansen,…	2011	Permanent Genetic Resources added to Molecular Ecology Resources Database 1 October 2010-30 November 2010	Journal/Molecular Ecology Resources	11	418-421
3614	Paiva, A. L. B. and E. Kalapothakis	2008	Isolation and characterization of microsatellite loci in Pimelodus maculatus (Siluriformes : Pimelodidae)	Journal/Molecular Ecology Resources	8	1078-1080
555	Bessert, M. L. and G. Orti	2003	Microsatellite loci for paternity analysis in the fathead minnow, Pimephales promelas (Teleostei : Cyprinidae)	Journal/Molecular Ecology Notes	3	532-534
5487	Zeng, C., W. Luo, X.-L. Liu, W.-M. Wang and Z.-X. Gao	2011	Isolation and characterization of 32 polymorphic microsatellites for Xenocypris microlepis	Journal/Conservation Genetics Resources	3	479-481
4959	Tysklind, N., T. Neuparth, G. R. Ashcroft, M. I. Taylor, B. P. Lyons, I. D. McCarthy and G. R. Carvalho	2009	Isolation and characterization of 28 new microsatellite markers for European flounder (Platichthys flesus L.)	Journal/Molecular Ecology Resources	9	1065-1068
5928	An, H.S., S.G. Byun, Y.C. Kim, J.W. Lee, and J. Myeong	2011	Wild and Hatchery Populations of Korean Starry Flounder (Platichthys stellatus) Compared Using Microsatellite DNA Markers	Journal/International Journal of Molecular Sciences	12	9189-9202
5508	Zhang, J., H. Liu and Y. Song	2010	Development and characterization of polymorphic microsatellite loci for a threatened reef fish Plectropomus leopardus	Journal/Conservation Genetics Resources	2	101-103
3641	Papetti, C., I. A. M. Marino, C. Agostini, P. M. Bisol, T. Patarnello and L. Zane	2011	Characterization of novel microsatellite markers in the Antarctic silverfish Pleuragramma antarcticum and cross species amplification in other Notothenioidei	Journal/Conservation Genetics Resources	3	259-262
4646	Spies, I. B., S. Lowe, Y. Hong and M. F. Canino	2005	Development and characterization of seven novel di-, tri-, and tetranucleotide microsatellite markers in Atka mackerel (Pleurogrammus monopterygius)	Journal/Molecular Ecology Notes	5	469-471
2474	Kim, S. G., K. Morishima and K. Arai	2007	Isolation and characterization of polymorphic microsatellite DNA markers in the brown sole, Pleuronectes herzensteini	Journal/Molecular Ecology Notes	7	79-81
2097	Hoarau, G., D. Cook, W. T. Stam and J. L. Olsen	2002	New microsatellites primers for plaice, Pleuronectes platessa L. (Teleostei : Pleuronectidae)	Journal/Molecular Ecology Notes	2	60-61
963	Che, D., J. Jiang and X. Wang	2013	Isolation and characterization of eighteen polymorphic microsatellite markers from the frog flounder, Pleuronichthys cornutus	Journal/Conservation Genetics Resources	5	335-337
4898	Tobler, M., T. J. DeWitt, I. Schlupp, F. J. G. de Leon, R. Herrmann, P. G. D. Feulner, R. Tiedemann and M. Plath	2008	TOXIC HYDROGEN SULFIDE AND DARK CAVES: PHENOTYPIC AND GENETIC DIVERGENCE ACROSS TWO ABIOTIC ENVIRONMENTAL GRADIENTS IN POECILIA MEXICANA	Journal/Evolution	62	2643-2659
3378	Nater, A., M. Kruetzen and A. K. Lindholm	2008	Development of polymorphic microsatellite markers for the livebearing fish Poecilia parac	Journal/Molecular Ecology Resources	8	857-860
2075	Herdegen, M., K. Dudka and J. Radwan	2014	Heterozygosity and orange coloration are associated in the guppy (Poecilia reticulata)	Journal/Journal of Evolutionary Biology	27	220-225
4567	Slattery, P., C. Eschenbrenner, L. Arias-Rodriguez, B. Streit, D. Bierbach, R. Riesch, M. Tobler, M. Pfenninger, B. Feldmeyer, M. Plath and H. Lerp	2012	Twelve new microsatellite loci for the sulphur molly (Poecilia sulphuraria) and the related Atlantic molly (P-mexicana)	Journal/Conservation Genetics Resources	4	935-937
2348	Jones, D. B., D. R. Jerry, M. I. McCormick and L. K. Bay	2008	Development of nine microsatellite markers for Pomacentrus amboinensis	Journal/Molecular Ecology Resources	8	1332-1334
3180	Miller-Sims, V., M. Delaney, J. Atema, M. J. Kingsford and G. Gerlach	2005	DNA microsatellites in the neon damselfish (Pomacentrus coelestis)	Journal/Molecular Ecology Notes	5	424-426
1343	Dos Santos, S. M. R., A. W. Klopper, C. J. Oosthuizen and P. Bloomer	2008	Isolation and characterization of polymorphic tetranucleotide microsatellite loci in the pelagic perciform fish Pomatomus saltatrix (Linnaeus, 1766) from South Africa	Journal/Molecular Ecology Resources	8	1065-1067
5927	González-Wanguemert, M., and C. Vergara-Chen	2014	Environmental variables, habitat discontinuity and life history shaping the genetic structure of Pomatoschistus marmoratus	Journal/Helgoland Marine Research	2	357-371
2687	Larmuseau, M. H. D., B. Hellemans, J. K. J. Van Houdt and F. A. M. Volckaert	2007	Development and characterization of nine polymorphic microsatellite markers in the sand goby Pomatoschistus minutus (Gobiidae)	Journal/Molecular Ecology Notes	7	147-149
5107	Vyskocilova, M., M. Ondrackova, A. Simkova and J.-F. Martin	2007	Isolation and characterization of microsatellites in Neogobius kessleri (Perciformes, Gobiidae) and cross-species amplification within the family Gobiidae	Journal/Molecular Ecology Notes	7	701-704
286	Arranz, S. E., J.-C. Avarre, C. Balasundaram, C. Bouza, N. B. Calcaterra, F. Cezilly, S.-L. Chen, G. Cipriani, V. P. Cruz, D. D'Esposito, C. Daniel, A. Dejean, S. Dharaneedharan, J. Diaz, M. Du, J.-D. Durand, J. Dziadek, F. Foresti, P.-C. Fu, Q.-B. Gao, G. Garcia, P. Gauffre-Autelin, A. Giovino, M. Goswami, C. Guarino, J. Guerra-Varela, V. Gutierrez, D. J. Harris, M.-S. Heo, G. Khan, M. Kim, W. S…	2013	Permanent Genetic Resources added to Molecular Ecology Resources Database 1 December 201231 January 2013	Journal/Molecular Ecology Resources	13	546-549
4785	Taguchi, M., Y. Shigenobu, M. Ohkubo, T. Yanagimoto, T. Sugaya, Y. Nakamura, K. Saitoh and K. Yokawa	2013	Characterization of 12 polymorphic microsatellite DNA loci in the blue shark, Prionace glauca, isolated by next generation sequencing approach	Journal/Conservation Genetics Resources	5	117-119
1730	Gaither, M. R., R. J. Toonen, L. Sorenson and B. W. Bowen	2010	Isolation and characterization of microsatellite markers for the Crimson Jobfish, Pristipomoides filamentosus (Lutjanidae)	Journal/Conservation Genetics Resources	2	169-172
1527	Feldheim, K. A., D. D. Chapman, C. A. Simpfendorfer, V. P. Richards, M. S. Shivji, T. R. Wiley, G. R. Poulakis, J. K. Carlson, R. Eng and S. Sagarese	2010	Genetic tools to support the conservation of the endangered smalltooth sawfish, Pristis pectinata	Journal/Conservation Genetics Resources	2	105-113
4748	Sukumasavin, N., M. Nakajima and N. Taniguchi	2004	Identification and characterization of microsatellite DNA markers developed in an endangered cyprinid of the Mekong River, the seven-line barb (Probarbus jullieni Sauvage, 1880)	Journal/Molecular Ecology Notes	4	465-467
383	Barbosa, A. C. D. R., T. C. Correa, F. Galzerani, P. M. Galetti, Jr. and T. Hatanaka	2006	Thirteen polymorphic microsatellite loci in the Neotropical fish Prochilodus argenteus (Characiformes, Prochilodontidae)	Journal/Molecular Ecology Notes	6	936-938
886	Carvalho-Costa, L. F., T. Hatanaka and P. M. Galetti, Jr.	2006	Isolation and characterization of polymorphic microsatellite markers in the migratory freshwater fish Prochilodus costatus	Journal/Molecular Ecology Notes	6	818-819
867	Carolina Rueda, E., P. Carriquiriborde, A. Miguel Monzon, G. M. Somoza and G. Orti	2013	Seasonal variation in genetic population structure of sabalo (Prochilodus lineatus) in the Lower Uruguay River	Journal/Genetica	141	401-407
5459	Yue, H., H. Yuan and X. Zhang	2009	Fifteen novel polymorphic microsatellites in rock carp, Procypris rabaudi (Tchang), an endemic fish species in the upper reaches of the Yangtze River drainage	Journal/Conservation Genetics	10	539-542
1543	Feldheim, K. A., P. Willink, J. E. Brown, D. J. Murphy, M. E. Neilson and C. A. Stepien	2009	Microsatellite loci for Ponto-Caspian gobies: markers for assessing exotic invasions	Journal/Molecular Ecology Resources	9	639-644
1551	Feldheim, K. A., P. Willink, J. E. Brown, D. J. Murphy, M. E. Neilson and C. A. Stepien	2009	Microsatellite loci for Ponto-Caspian gobies: markers for assessing exotic invasions	Journal/Molecular Ecology Resources	9	639-644
3705	Pereyra, R., M. I. Taylor, G. F. Turner and C. Rico	2004	Variation in habitat preference and population structure among three species of the Lake Malawi cichlid genus Protomelas	Journal/Molecular Ecology	13	2691-2697
3706	Pereyra, R., M. I. Taylor, G. F. Turner and C. Rico	2004	Variation in habitat preference and population structure among three species of the Lake Malawi cichlid genus Protomelas	Journal/Molecular Ecology	13	2691-2697
3704	Pereyra, R., M. I. Taylor, G. F. Turner and C. Rico	2004	Variation in habitat preference and population structure among three species of the Lake Malawi cichlid genus Protomelas	Journal/Molecular Ecology	13	2691-2697
30	Abercrombie, L. G., C. M. Anderson, B. G. Baldwin, I. C. Bang, R. Beldade, G. Bernardi, A. Boubou, A. Branca, F. Bretagnolle, M. W. Bruford, A. Buonamici, R. K. Burnett, Jr., D. Canal, H. Cardenas, C. Caullet, S. Y. Chen, Y. J. Chun, C. Cossu, C. F. Crane, S. Cros-Arteil, R. Cudney-Bueno, R. Danti, J. A. Davila, G. d. Rocca, S. Dobata, L. D. Dunkle and M. E. R. P. D. C. Canada	2009	Permanent genetic resources added to molecular ecology resources database 1 January 2009-30 April 2009	Journal/Molecular Ecology Resources	9	1375-1379
5189	Watanabe, K., T. Watanabe and M. Nishida	2001	Isolation and characterization of microsatellite loci from the endangered bagrid catfish, Pseudobagrus ichikawai	Journal/Molecular Ecology Notes	1	61-63
1141	Crispo, E., C. Hagen, T. Glenn, G. Geneau and L. J. Chapman	2007	Isolation and characterization of tetranucleotide microsatellite markers in a mouth-brooding haplochromine cichlid fish (Pseudocrenilabrus multicolor victoriae) from Uganda	Journal/Molecular Ecology Notes	7	1293-1295
4503	Shi, F., N. Xu, M. Xiong, X. Wang, Z. Yang, Y. Que, B. Zhu, J. Hu and J. Chang	2009	Isolation and characterization of 15 microsatellite loci in an endemic Chinese cyprinid fish, Pseudogyrincheilus prochilus, and their cross-species amplification in two related species	Journal/Conservation Genetics Resources	1	397-399
4034	Revaldaves, E., L. H. G. Pereira, F. Foresti and C. Oliveira	2005	Isolation and characterization of microsatellite loci in Pseudoplatystoma corruscans (Siluriformes : Pimelodidae) and cross-species amplification	Journal/Molecular Ecology Notes	5	463-465
5926	Buckley, L., J. Collie, L.A. Kaplan, and J. Crivello	2008	Winter Flounder Larval Genetic Population Structure in Narragansett Bay, RI: Recruitment to Juvenile Young-of-the-Year	Journal/Estuaries and Coasts	4	745-754
2564	Konishi, M. and K. Takata	2004	Isolation and characterization of polymorphic microsatellite DNA markers in topmouth gudgeon, Pseudorasbora (Teleostei : Cyprinidae)	Journal/Molecular Ecology Notes	4	64-66
2565	Konishi, M. and K. Takata	2004	Isolation and characterization of polymorphic microsatellite DNA markers in topmouth gudgeon, Pseudorasbora (Teleostei : Cyprinidae)	Journal/Molecular Ecology Notes	4	64-66
1943	Guo, W., Z. Y. Wang, Y. L. Wang, Z. P. Zhang and J. F. Gui	2005	Isolation and characterization of six microsatellite markers in the large yellow croaker (Pseudosciaena crocea Richardson)	Journal/Molecular Ecology Notes	5	369-371
978	Chen, S., S. Xing, G. Xu, X. Liao and J. Yang	2009	Isolation and characterization of 10 polymorphic microsatellite loci from small yellow croaker ( Pseudosciaena polyactis)	Journal/Conservation Genetics	10	1469-1471
2117	Hoffman, E. A., N. Kolm, A. Berglund, J. R. Arguello and A. G. Jones	2005	Genetic structure in the coral-reef-associated Banggai cardinalfish, Pterapogon kauderni	Journal/Molecular Ecology	14	1367-1375
5925	Martin, R.M., M.L. Robinson, and W. D. Wilson	2015	Isolation and characterization of twenty-five novel microsatellite loci in Colorado pikeminnow, Ptychocheilus lucius, with cross-species amplification for eight other cyprinids	Journal/Conservation Genetics Resources	7	113-117
4834	Taylor, M. I., F. Meardon, G. Turner, O. Seehausen, H. D. J. Mrosso and C. Rico	2003	Characterization of tetranucleotide microsatellite loci in a Lake Victorian, haplochromine cichlid fish: a Pundamilia pundamilia x Pundamilia nyererei hybrid. (vol 2, pg 443, 2002)	Journal/Molecular Ecology Notes	3	482-482
1428	El Nagar, A., M. McHugh, T. Rapp, D. W. Sims and M. J. Genner	2010	Characterisation of polymorphic microsatellite markers for skates (Elasmobranchii: Rajidae) from expressed sequence tags	Journal/Conservation Genetics	11	1203-1206
1425	El Nagar, A., M. McHugh, T. Rapp, D. W. Sims and M. J. Genner	2010	Characterisation of polymorphic microsatellite markers for skates (Elasmobranchii: Rajidae) from expressed sequence tags	Journal/Conservation Genetics	11	1203-1206
2547	Koizumi, N., S. Morioka, A. Mori, B. Vongvichith, K. Shibukawa, K. Nishida, K. Watabe and T. Takemura	2013	Characterization of twenty-four polymorphic microsatellite loci of Rasbora borapetensis	Journal/Conservation Genetics Resources	5	711-713
3665	Paterson, I. G., D. C. Hardie, M. A. Treble and D. E. Ruzzante	2010	Development of 13 polymorphic microsatellite loci for the Greenland Halibut (Reinhardtius hippoglossoides)	Journal/Conservation Genetics Resources	2	97-100
3958	Ramirez-Macias, D., K. Shaw, R. Ward, F. Galvan-Magana and R. Vazquez-Juarez	2009	Isolation and characterization of microsatellite loci in the whale shark (Rhincodon typus)	Journal/Molecular Ecology Resources	9	798-800
1856	Girard, P. and B. Angers	2006	Characterization of microsatellite loci in longnose dace (Rhinichthys cataractae) and interspecific amplification in five other Leuciscinae species	Journal/Molecular Ecology Notes	6	69-71
3483	Nunziata, S. O., S. L. Lance, K. L. Jones, S. A. Nerkowski and A. E. Metcalf	2013	Development and characterization of twenty-three microsatellite markers for the freshwater minnow Santa Ana speckled dace (Rhinichthys osculus spp., Cyprinidae) using paired-end Illumina shotgun sequencing	Journal/Conservation Genetics Resources	5	145-148
4477	Shao, K., S. Yan, Y. Zhao, M. Xiong, N. Xu, B. Zhu and F. Shi	2013	Seventeen microsatellite loci isolated from Rhinogobio cylindricus (Gunther), and their cross-amplification in six Gobioninae species	Journal/Conservation Genetics Resources	5	339-342
5402	Xu, N., F. Shi, M. Xiong, Y. Que, Z. Yang, B. Zhu and J. Chang	2010	Isolation and characterization of microsatellite loci in Rhinogobio ventralis	Journal/Conservation Genetics Resources	2	41642
4518	Shirai, Y., S. Ikeda and S. Tajima	2009	Isolation and characterization of new microsatellite markers for rose bitterlings, Rhodeus ocellatus	Journal/Molecular Ecology Resources	9	1031-1033
1976	Hamilton, P. B. and C. R. Tyler	2008	Identification of microsatellite loci for parentage analysis in roach Rutilus rutilus and eight other cyprinid fish by cross-species amplification, and a novel test for detecting hybrids between roach and other cyprinids	Journal/Molecular Ecology Resources	8	462-465
4910	Tonteri, A., A. Vasemagi, J. Lumme and C. R. Primmer	2008	Use of differential expression data for identification of novel immune relevant expressed sequence tag-linked microsatellite markers in Atlantic salmon (Salmo salar L.)	Journal/Molecular Ecology Resources	8	1486-1490
858	Carlsson, J., J. E. L. Carlsson, K. H. Olsen, M. M. Hansen, T. Eriksson and J. Nilsson	2004	Kin-biased distribution in brown trout: an effect of redd location or kin recognition?	Journal/Heredity	92	53-60
1461	Englbrecht, C. C., U. Schliewen and D. Tautz	2002	The impact of stocking on the genetic integrity of Arctic charr (Salvelinus) populations from the Alpine region	Journal/Molecular Ecology	11	1017-1027
1295	Dehaan, P. W. and W. R. Ardren	2005	Characterization of 20 highly variable tetranucleotide microsatellite loci for bull trout (Salvelinus confluentus) and cross-amplification in other Salvelinus species	Journal/Molecular Ecology Notes	5	582-585
4865	Theriault, V., D. Garant, L. Bernatchez and J. J. Dodson	2007	Heritability of life-history tactics and genetic correlation with body size in a natural population of brook charr (Salvelinus fontinalis)	Journal/Journal of Evolutionary Biology	20	2266-2277
5410	Yamamoto, S., K. Morita, I. Koizumi and K. Maekawa	2004	Genetic differentiation of white-spotted charr (Salvelinus leucomaenis) populations after habitat fragmentation: Spatial-temporal changes in gene frequencies	Journal/Conservation Genetics	5	529-538
236	Angers, B. and L. Bernatchez	1996	Usefulness of heterologous microsatellites obtained from brook charr, Salvelinus fontinalis Mitchill, in other Salvelinus species	Journal/Molecular Ecology	5	317-319
4129	Rollins, M. F., N. V. Vu, I. B. Spies and S. T. Kalinowski	2009	Twelve microsatellite loci for lake trout (Salvelinus namaycush)	Journal/Molecular Ecology Resources	9	871-873
2539	Kohlmann, K. and P. Kersten	2008	Isolation and characterization of nine microsatellite loci from the pike-perch, Sander lucioperca (Linnaeus, 1758)	Journal/Molecular Ecology Resources	8	1085-1087
5924	Cena, C.J., G.E. Morgan, M.D. Malette, and D.D. Heath	2006	Inbreeding, outbreeding and environmental effects on genetic diversity in 46 walleye (Sander vitreus) populations	Journal/Molecular Ecology	15	303-320
1698	Fujita, S., T. Komiya, H. Takeshima, K. Watanabe and M. Nishida	2008	Isolation and characterization of 15 microsatellite loci for the Japanese gudgeon Sarcocheilichthys variegatus	Journal/Molecular Ecology Resources	8	1335-1337
5923	Gonzalez, E.G. and R. Zardoya	2007	Isolation and characterization of polymorphic microsatellites for the sardine Sardina pilchardus (Clupeiformes: Clupeidae)	Journal/Molecular Ecology Notes	7	519-521
5922	Pereyra, R.T., E. Saillant, C. L. Pruett, A. Rocha-Olivares, and J.R. Gold	2004	Characterization of polymorphic microsatellites in the Pacific sardine Sardinops sagax sagax (Clupeidae)	Journal/Molecular Ecology Resources	4	739-741
287	Arranz, S. E., J.-C. Avarre, C. Balasundaram, C. Bouza, N. B. Calcaterra, F. Cezilly, S.-L. Chen, G. Cipriani, V. P. Cruz, D. D'Esposito, C. Daniel, A. Dejean, S. Dharaneedharan, J. Diaz, M. Du, J.-D. Durand, J. Dziadek, F. Foresti, P.-C. Fu, Q.-B. Gao, G. Garcia, P. Gauffre-Autelin, A. Giovino, M. Goswami, C. Guarino, J. Guerra-Varela, V. Gutierrez, D. J. Harris, M.-S. Heo, G. Khan, M. Kim, W. S…	2013	Permanent Genetic Resources added to Molecular Ecology Resources Database 1 December 201231 January 2013	Journal/Molecular Ecology Resources	13	546-549
5444	Yu, D., B. Ding and H. Liu	2009	Isolation and characterization of 11 polymorphic microsatellite loci for the Saurogobio dabryi (Teleostei: Cyprinidae)	Journal/Conservation Genetics Resources	1	471-473
1596	Fitzpatrick, J. M., D. B. Carlon, C. Lippe and D. R. Robertson	2011	The West Pacific diversity hotspot as a source or sink for new species? Population genetic insights from the Indo-Pacific parrotfish Scarus rubroviolaceus	Journal/Molecular Ecology	20	219-234
376	Barat, A., R. Matura, J. Sati, R. Kumar, F. A. Bhat, C. Goel and P. K. Sahoo	2013	Development and characterization of microsatellite markers in Schizopyge niger (Family: Cyprinidae, Pisces) from Kashmir Valley	Journal/Conservation Genetics Resources	5	831-833
2041	He, D., W. Tang, C. Li and Y. Chen	2013	Development of eighteen polymorphic microsatellite markers in Schizopygopsis younghusbandi Regan, 1905 (Ostariophysi: Cyprinidae) in Tibet, China	Journal/Conservation Genetics Resources	5	895-897
1877	Gong, X., Z. Cui and C. Wang	2012	Isolation and characterization of polymorphic microsatellite loci from the endangered Tarim schizothoracin (Schizothorax biddulphi Gunther)	Journal/Conservation Genetics Resources	4	795-797
2793	Li, W., L. Pan, Y. Que, N. Xu, H. Tang, S. Gao, Z. Yang, K. Shao and B. Zhu	2013	Isolation and characterization of 11 microsatellite loci in Schizothorax wangchiachii (Fang)	Journal/Conservation Genetics Resources	5	271-273
274	Arias, M. C., E. Arnoux, J. J. Bell, A. Bernadou, G. Bino, R. Blatrix, D. Bourguet, C. Carrea, A.-L. Clamens, H. A. Cunha, E. d'Alencon, Y. Ding, C. Djieto-Lordon, M. P. Dubois, P. Dumas, C. Eraud, B. Faivre, F. O. Francisco, E. Francoso, M. Garcia, J. P. A. Gardner, S. Garnier, S. Gimenez, J. R. Gold, D. J. Harris, G. He, B. Hellemans, C. M. Hollenbeck, S. Jing, G. J. Kergoat, B. Liu, J. R. McDo…	2012	Permanent Genetic Resources added to Molecular Ecology Resources Database 1 December 2011-31 January 2012	Journal/Molecular Ecology Resources	12	570-572
5458	Yue, G. H., Z. Y. Zhu, G. Lin, L. C. Lo and F. Feng	2006	Novel polymorphic microsatellites for studying genetic diversity of red Asian arowanas	Journal/Conservation Genetics	7	627-629
4796	Tang, C. Y., C. H. Tzeng, C. S. Chen and T. S. Chiu	2009	Microsatellite DNA markers for population-genetic studies of blue mackerel (Scomber australasicus) and cross-specific amplification in S-japonicus	Journal/Molecular Ecology Resources	9	824-827
917	Cha, H. K., H. S. An, J. H. Choi, S. Kang, J. Y. Park and K. K. Kim	2010	Isolation and characterization of polymorphic microsatellite markers for genetic analysis of chub mackerel (Scomber japonicus)	Journal/Conservation Genetics Resources	2	2018-07-09
3536	Olafsdottir, G., K. Olafsson, S. Skirnisdottir, G. J. Oskarsson, D. Kohlbach, H. Franklinsdottir, C. E. K. Kvaavik, R. Morneau, A. Chevrier, C. Pampoulie, S. Helyar and A. K. Danielsdottir	2013	Isolation and characterization of thirty microsatellite loci for Atlantic mackerel (Scomber scombrus L.)	Journal/Conservation Genetics Resources	5	491-494
4022	Renshaw, M. A., K. C. Douglas, C. E. Rexroad, III, A. M. C. Jobity and J. R. Gold	2009	Isolation and characterization of microsatellite markers in the Serra Spanish mackerel, Scomberomorus brasiliensis	Journal/Molecular Ecology Resources	9	835-838
5438	Yokoyama, E., T. Sakamoto, T. Sugaya and S. Kitada	2006	Six polymorphic microsatellite loci in the Japanese Spanish mackerel, Scomberomorus niphonius	Journal/Molecular Ecology Notes	6	323-324
1917	Griffiths, A. M., D. Casane, M. McHugh, V. J. Wearmouth, D. W. Sims and M. J. Genner	2011	Characterisation of polymorphic microsatellite loci in the small-spotted catshark (Scyliorhinus canicula L.)	Journal/Conservation Genetics Resources	3	705-709
2081	Hess, M. A., J. G. Rhydderch, L. L. LeClair, R. M. Buckley, M. Kawase and L. Hauser	2012	Estimation of genotyping error rate from repeat genotyping, unintentional recaptures and known parent-offspring comparisons in 16 microsatellite loci for brown rockfish (Sebastes auriculatus)	Journal/Molecular Ecology Resources	12	1114-1123
4140	Roques, S., P. Duchesne and L. Bernatchez	1999	Potential of microsatellites for individual assignment: the North Atlantic redfish (genus Sebastes) species complex as a case study	Journal/Molecular Ecology	8	1703-1717
5920	Pearse, D.E., L. Wooninck, C.A. Dean, and J.C. Garza	2007	Identification of Northeastern Pacific Rockfish Using Multilocus Nuclear DNA Genotypes	Journal/Transactions of the American Fisheries Society	136	272-280
4142	Roques, S., P. Duchesne and L. Bernatchez	1999	Potential of microsatellites for individual assignment: the North Atlantic redfish (genus Sebastes) species complex as a case study	Journal/Molecular Ecology	8	1703-1717
2897	Lotterhos, K. E. and R. W. Markel	2012	Oceanographic drivers of offspring abundance may increase or decrease reproductive variance in a temperate marine fish	Journal/Molecular Ecology	21	5009-5026
4665	Stefansson, M. O., T. Sigurdsson, C. Pampoulie, A. K. Danielsdottir, B. Thorgilsson, A. Ragnarsdottir, D. Gislason, J. Coughlan, T. F. Cross and L. Bernatchez	2009	Pleistocene genetic legacy suggests incipient species of Sebastes mentella in the Irminger Sea	Journal/Heredity	102	514-524
5921	Burford, M.O. and G. Bernardi	2008	Incipient speciation within a subgenus of rockWsh (Sebastosomus) provides evidence of recent radiations within an ancient species Xock	Journal/Marine Biology	154	701-717
2199	Hyde, J. R., C. A. Kimbrell, J. E. Budrick, E. A. Lynn and R. D. Vetter	2008	Cryptic speciation in the vermilion rockfish (Sebastes miniatus) and the role of bathymetry in the speciation process	Journal/Molecular Ecology	17	1122-1136
5236	Westerman, M. E., V. P. Buonaccorsi, J. A. Stannard, L. Galver, C. Taylor, E. A. Lynn, C. A. Kimbrell and R. D. Vetter	2005	Cloning and characterization of novel microsatellite DNA markers for the grass rockfish, Sebastes rastrelliger, and cross-species amplification in 10 related Sebastes spp	Journal/Molecular Ecology Notes	5	74-76
5920	Pearse, D.E., L. Wooninck, C.A. Dean, and J.C. Garza	2007	Identification of Northeastern Pacific Rockfish Using Multilocus Nuclear DNA Genotypes	Journal/Transactions of the American Fisheries Society	136	272-280
5430	Yasuike, M., T. Noda, Y. Fujinami and M. Sekino	2013	Tri-, tetra- and pentanucleotide-repeat microsatellite markers for the Schlegel's black rockfish Sebastes schlegelii: the potential for reconstructing parentages	Journal/Conservation Genetics Resources	5	577-581
4432	Sekino, M., N. Takagi, M. Hara and H. Takahashi	2000	Microsatellites in rockfish Sebastes thompsoni (Scorpaenidae)	Journal/Molecular Ecology	9	634-636
4143	Roques, S., P. Duchesne and L. Bernatchez	1999	Potential of microsatellites for individual assignment: the North Atlantic redfish (genus Sebastes) species complex as a case study	Journal/Molecular Ecology	8	1703-1717
3661	Passos, K. B., A. S. de Alencar Leao, D. P. de Oliveira, I. P. Farias and T. Hrbek	2010	Polymorphic microsatellite markers for the overexploited Amazonian fish, Semaprochilodus insignis (Jardine and Schomburgk 1841)	Journal/Conservation Genetics Resources	2	231-234
4554	Skalski, G. T. and M. J. Grose	2006	Characterization of microsatellite loci in the creek chub (Semotilus atromaculatus)	Journal/Molecular Ecology Notes	6	1240-1242
4021	Renshaw, M. A., J. C. Patton, C. E. Rexroad, III and J. R. Gold	2006	PCR primers for trinucleotide and tetranucleotide microsatellites in greater amberjack, Seriola dumerili	Journal/Molecular Ecology Notes	6	1162-1164
4377	Schunter, C., J. Carreras-Carbonell, E. MacPherson, J. Tintore, E. Vidal-Vijande, A. Pascual, P. Guidetti and M. Pascual	2011	Matching genetics with oceanography: directional gene flow in a Mediterranean fish species	Journal/Molecular Ecology	20	5167-5181
5394	Xu, D., Y. Zhang and Z. Peng	2013	High-throughput microsatellite marker development in Amur catfish (Silurus asotus) using next-generation sequencing	Journal/Conservation Genetics Resources	5	487-490
4928	Triantafyllidis, A., F. Krieg, C. Cottin, T. J. Abatzopoulos, C. Triantaphyllidis and R. Guyomard	2002	Genetic structure and phylogeography of European catfish (Silurus glanis) populations	Journal/Molecular Ecology	11	1039-1055
3927	Quan, Y. C., X. W. Sun and L. Q. Liang	2007	Development of microsatellite markers for southern catfish (Silurus meriaionalis) and cross-species amplification in northern sheatfish (Silurus soldatovi)	Journal/Molecular Ecology Notes	7	223-226
2169	Huang, W., X.-F. Liang, C.-M. Qu, C. Zhao and L. Cao	2013	Isolation and characterization of 31 polymorphic microsatellite markers in Siniperca obscura Nichols	Journal/Conservation Genetics Resources	5	153-156
5503	Zhang, B., Z.-J. Li, J.-G. Tong and X.-L. Liao	2006	Isolation and characterization of 18 polymorphic microsatellite markers in Chinese mandarin fish Siniperca chuatsi (Basilewsky)	Journal/Molecular Ecology Notes	6	1216-1218
5919	Launey, S., F. Krieg, P. Haffray, J.S. Bruant, A. Vanniers, and R. Guyomard	2003	Twelve new microsatellite markers for gilted seabream (Sparus aurata L.): characterization, polymorphism and linkage	Journal/Molecular Ecology Notes	3	457-459
3369	Nance, H. A., T. S. Daly-Engel and P. B. Marko	2009	New microsatellite loci for the endangered scalloped hammerhead shark, Sphyrna lewini	Journal/Molecular Ecology Resources	9	955-957
5392	Xiong, M., F. Shi, K. Shao, Y. Liang, Y. Liu, H. Lai, C. Wu and B. Zhu	2012	Development of seventeen polymorphic microsatellite loci in Spinibarbus sinensis (Bleeker)	Journal/Conservation Genetics Resources	4	1041-1043
2230	Israel, J. A. and B. May	2010	Characterization and evaluation of polymorphic microsatellite markers in the anadromous fish Spirinchus thaleichthys	Journal/Conservation Genetics Resources	2	227-230
2816	Limborg, M. T., R. Hanel, P. V. Debes, A. K. Ring, C. Andre, C. S. Tsigenopoulos and D. Bekkevold	2012	Imprints from genetic drift and mutation imply relative divergence times across marine transition zones in a pan-European small pelagic fish (Sprattus sprattus)	Journal/Heredity	109	96-107
2397	Kakioka, R., K. Watanabe, H. Takeshima and M. Nishida	2009	Isolation and characterization of 12 microsatellite loci for cross-species amplification in the cyprinid gudgeons Squalidus chankaensis and S. japonicus	Journal/Molecular Ecology Resources	9	1141-1144
2398	Kakioka, R., K. Watanabe, H. Takeshima and M. Nishida	2009	Isolation and characterization of 12 microsatellite loci for cross-species amplification in the cyprinid gudgeons Squalidus chankaensis and S. japonicus	Journal/Molecular Ecology Resources	9	1141-1144
2689	Larno, V., S. Launey, A. Devaux and J. Laroche	2005	Isolation and characterization of microsatellite loci from chub Leuciscus cephalus (Pisces : Cyprinidae)	Journal/Molecular Ecology Notes	5	752-754
2073	Henriques, R., V. Sousa and M. M. Coelho	2010	Migration patterns counteract seasonal isolation of Squalius torgalensis, a critically endangered freshwater fish inhabiting a typical Circum-Mediterranean small drainage	Journal/Conservation Genetics	11	1859-1870
5070	Verissimo, A., D. Grubbs, J. McDowell, J. Musick and D. Portnoy	2011	Frequency of Multiple Paternity in the Spiny Dogfish Squalus acanthias in the Western North Atlantic	Journal/Journal of Heredity	102	88-93
3903	Puebla, O., E. Bermingham and W. O. McMillan	2012	On the spatial scale of dispersal in coral reef fishes	Journal/Molecular Ecology	21	5675-5688
1370	Dudgeon, C. L., K. Feldheim, M. Schick and J. R. Ovenden	2006	Polymorphic microsatellite loci for the zebra shark Stegostoma fasciatum	Journal/Molecular Ecology Notes	6	1086-1088
640	Borer, S. O., L. M. Miller and A. R. Kapuscinski	1999	Microsatellites in walleye Stizostedion vitreum	Journal/Molecular Ecology	8	336-338
1936	Gunawickrama, K. B. S., J.-I. Westgaard, A. G. V. Salvanes and T. Johansen	2012	Characterization of polymorphic microsatellite markers for the bearded goby Sufflogobius bibarbatus	Journal/Conservation Genetics Resources	4	187-189
2525	Knutsen, H. and H. Sannaes	2009	Development of twelve microsatellite loci in the corkwing wrasse (Symphodus melops)	Journal/Conservation Genetics Resources	1	433-436
279	Arigoni, S. and C. R. Largiader	2000	Isolation and characterization of microsatellite loci from the ocellated wrasse Symphodus ocellatus (Perciformes : Labridae) and their applicability to related taxa	Journal/Molecular Ecology	9	2166-2169
1736	Galarza, J. A., J. Carreras-Carbonell, E. Macpherson, G. F. Turner and C. Rico	2006	Isolation and characterization of polymorphic microsatellite markers for peacock wrasse (Symphodus tinca)	Journal/Molecular Ecology Notes	6	747-749
165	Amado, M. V., T. Hrbek, W. Gravena, C. Fantin, E. N. De Assuncao, S. Astolfi-Filho and I. P. Farias	2008	Isolation and characterization of microsatellite markers for the ornamental discus fish Symphysodon discus and cross-species amplification in other Heroini cichlid species	Journal/Molecular Ecology Resources	8	1451-1453
5307	Wilson, A. B.	2006	Interspecies mating in sympatric species of Syngnathus pipefish	Journal/Molecular Ecology	15	809-824
3660	Partridge, C., A. Boettcher and A. G. Jones	2012	Population Structure of the Gulf Pipefish in and around Mobile Bay and the Northern Gulf of Mexico	Journal/Journal of Heredity	103	821-830
291	Arranz, S. E., J.-C. Avarre, C. Balasundaram, C. Bouza, N. B. Calcaterra, F. Cezilly, S.-L. Chen, G. Cipriani, V. P. Cruz, D. D'Esposito, C. Daniel, A. Dejean, S. Dharaneedharan, J. Diaz, M. Du, J.-D. Durand, J. Dziadek, F. Foresti, P.-C. Fu, Q.-B. Gao, G. Garcia, P. Gauffre-Autelin, A. Giovino, M. Goswami, C. Guarino, J. Guerra-Varela, V. Gutierrez, D. J. Harris, M.-S. Heo, G. Khan, M. Kim, W. S…	2013	Permanent Genetic Resources added to Molecular Ecology Resources Database 1 December 201231 January 2013	Journal/Molecular Ecology Resources	13	546-549
2606	Kubota, H., K. Watanabe, N. Suguro, M. Tabe, K. Umezawa and S. Watanabe	2010	Genetic population structure and management units of the endangered Tokyo bitterling, Tanakia tanago (Cyprinidae)	Journal/Conservation Genetics	11	2343-2355
3299	Muenzel, F. M., M. Sanetra, W. Salzburger and A. Meyer	2007	Microsatellites from the vairone Leuciscus souffia (Pisces : Cyprinidae) and their application to closely related species	Journal/Molecular Ecology Notes	7	1048-1050
102	Agostini, C., P. A. Agudelo, K. Ba, P. A. Barber, P. M. Bisol, C. Brouat, T. I. Burgess, I. Calves, M. C. Avila, S. Chow, L. Cordes, D. Da Silva, A. Dalecky, L. De Meester, I. Doadrio, G. Dobigny, J. M. Duplantier, S. E. F. Evison, R. Ford, D. Fresneau, P. M. Galetti, Jr., P. Gauthier, S. Geldof, L. Granjon, F. Guerin, G. E. S. Hardy, C. H. Escobar, K. Hima, J. Hu, L. Huang, L. Humeau, B. Jansen,…	2011	Permanent Genetic Resources added to Molecular Ecology Resources Database 1 October 2010-30 November 2010	Journal/Molecular Ecology Resources	11	418-421
3922	Purcell, J. F. H., R. K. Cowen, C. R. Hughes and D. A. Williams	2006	Weak genetic structure indicates strong dispersal limits: a tale of two coral reef fish	Journal/Proceedings of the Royal Society B-Biological Sciences	273	1483-1490
2432	Kaukinen, K. H., K. J. Supernault and K. M. Miller	2004	Development of microsatellite loci in eulachon (Thaleichthys pacificus)	Journal/Molecular Ecology Notes	4	632-634
3511	O'Reilly, P. T., M. F. Canino, K. M. Bailey and P. Bentzen	2004	Inverse relationship between F-ST and microsatellite polymorphism in the marine fish, walleye pollock (Theragra chalcogramma): implications for resolving weak population structure	Journal/Molecular Ecology	13	1799-1814
100	Agostini, C., P. A. Agudelo, K. Ba, P. A. Barber, P. M. Bisol, C. Brouat, T. I. Burgess, I. Calves, M. C. Avila, S. Chow, L. Cordes, D. Da Silva, A. Dalecky, L. De Meester, I. Doadrio, G. Dobigny, J. M. Duplantier, S. E. F. Evison, R. Ford, D. Fresneau, P. M. Galetti, Jr., P. Gauthier, S. Geldof, L. Granjon, F. Guerin, G. E. S. Hardy, C. H. Escobar, K. Hima, J. Hu, L. Huang, L. Humeau, B. Jansen,…	2011	Permanent Genetic Resources added to Molecular Ecology Resources Database 1 October 2010-30 November 2010	Journal/Molecular Ecology Resources	11	418-421
1038	Clark, T. B., L. Ma, E. Saillant and J. R. Gold	2004	Microsatellite DNA markers for population-genetic studies of Atlantic bluefin tuna (Thunnus thynnus thynnus) and other species of genus Thunnus	Journal/Molecular Ecology Notes	4	70-73
1325	Diggs, M. D. and W. R. Ardren	2008	Characterization of 12 highly variable tetranucleotide microsatellite loci for Arctic grayling (Thymallus arcticus) and cross amplification in other Thymallus species	Journal/Molecular Ecology Resources	8	828-830
2383	Junge, C., C. R. Primmer, L. A. Vollestad and E. H. Leder	2010	Isolation and characterization of 19 new microsatellites for European grayling, Thymallus thymallus (Linnaeus, 1758), and their cross-amplification in four other salmonid species	Journal/Conservation Genetics Resources	2	219-223
4333	Schliewen, U., K. Rassmann, M. Markmann, J. Markert, T. Kocher and D. Tautz	2001	Genetic and ecological divergence of a monophyletic cichlid species pair under fully sympatric conditions in Lake Ejagham, Cameroon	Journal/Molecular Ecology	10	1471-1488
4550	Singh, D. P., W. S. Lakra, M. Goswami, A. Gopalakrishnan and U. K. Chauhan	2011	Isolation and characterization of 26 polymorphic microsatellite loci in golden mahseer, Tor putitora (Teleostei, Cyprinidae) and their cross-species amplification in four related species	Journal/Conservation Genetics Resources	3	141-145
3429	Nguyen, T., M. Baranski, M. Rourke and H. McPartlan	2007	Characterization of microsatellite DNA markers for a mahseer species, Tor tambroides (Cyprinidae) and cross-amplification in four congeners	Journal/Molecular Ecology Notes	7	109-112
1775	Garcia de Leon, F. J., R. Valles-Jimenez, K. Shaw, R. Ward, J. A. de Anda Montanez and M. E. Martinez Delgado	2010	Characterization of fourteen microsatellite loci in the endemic and threatened totoaba (Totoaba macdonaldi) from the Gulf of California	Journal/Conservation Genetics Resources	2	219-221
1874	Gong, P., J. Li and G. H. Yue	2009	Twelve novel microsatellite loci from an endangered marine fish species golden pompano Trachinotus blochii	Journal/Conservation Genetics	10	1365-1367
4460	Seyoum, S., S. H. Denison and M. D. Tringali	2007	Isolation and characterization of 13 polymorphic microsatellite loci for the Florida pompano, Trachinotus carolinus	Journal/Molecular Ecology Notes	7	141-143
5918	Chang, D.S., H.S. An, T.Y. Oh, J.B. Lee, J.Y. Park, and K.K. Kim	2009	Eleven new microsatellite markers in jack mackerel (Trachurus japonicus) derived from an enriched genomic library	Journal/Genes & Genomics	6	397-402
835	Canales-Aguirre, C. B., S. Ferrada and R. Galleguillos	2010	Isolation and characterization of microsatellite loci for the jack mackerel (Trachurus murphyi Nichols, 1920)	Journal/Conservation Genetics	11	1235-1237
5028	Van Houdt, J. K. J., B. Hellemans, A. Van de Putte, P. Koubbi and F. A. M. Volckaert	2006	Isolation and multiplex analysis of six polymorphic microsatellites in the Antarctic notothenioid fish, Trematomus newnesi	Journal/Molecular Ecology Notes	6	157-159
2551	Koizumi, N., T. W. Quinn, M. Park, J. Fike, K. Nishida, T. Takemura, K. Watabe and A. Mori	2011	Isolation and characterization of 21 polymorphic microsatellite loci in the Japanese dace (Tribolodon hakonensis)	Journal/Conservation Genetics Resources	3	565-567
5427	Yao, Y., D. Q. Wang, L. He and L. N. Yu	2012	Isolation and characterization of sixteen microsatellite loci of a blind cavefish, Triplophysa xiangxiensis	Journal/Conservation Genetics Resources	4	371-373
5504	Zhang, D. X., J. A. Smith, C. Rico and G. M. Hewitt	2001	Isolation and characterization of 10 microsatellite loci in poor cod Trisopterus minutus (L)	Journal/Molecular Ecology Notes	1	50-52
4431	Sekino, M., K. Saitoh, D. Shimizu, T. Wada, K. Kamiyama, S. Gambe, S. Chen and M. Aritaki	2011	Genetic structure in species with shallow evolutionary lineages: a case study of the rare flatfish Verasper variegatus	Journal/Conservation Genetics	12	139-159
987	Cheng, X., H. Tian, D. Wang, X. Duan and D. Chen	2012	Characterization and cross-species amplification of 14 polymorphic microsatellite loci in Xenophysogobio boulengeri	Journal/Conservation Genetics Resources	4	1015-1017
4812	Tatarenkov, A., C. I. M. Healey, G. F. Grether and J. C. Avise	2008	Pronounced reproductive skew in a natural population of green swordtails, Xiphophorus helleri	Journal/Molecular Ecology	17	4522-4534
2935	Luo, J., M. Sanetra, M. Schartl and A. Meyer	2005	Strong reproductive skew among males in the multiply mated swordtail Xiphophorus multilineatus (Teleostei)	Journal/Journal of Heredity	96	346-355
5380	Wu, L., L. Kaufman and P. A. Fuerst	1999	Isolation of microsatellite markers in Astatoreochromis alluaudi and their cross-species amplifications in other African cichlids	Journal/Molecular Ecology	8	895-897
2167	Huang, M. T., E. H. S. Tsao and A. H. T. Yu	2003	Isolation and cross-species amplification of microsatellite loci in the freshwater minnow Zacco pachycephalus (Teleostei : Cyprinidae) for diversity and conservation genetic analysis	Journal/Molecular Ecology Notes	3	567-569
1018	Christie, M. R. and J. A. Eble	2009	Isolation and characterization of 23 microsatellite loci in the yellow tang, Zebrasoma flavescens (Pisces: Acanthuridae)	Journal/Molecular Ecology Resources	9	544-546
5917	Gallini, A., A.L., Zane, and P.M. Bisol	2005	Isolation and characterization of microsatellites in Zosterisessor ophiocephalus (Perciformes, Gobiidae)	Journal/Molecular Ecology Notes	5	24-26
